# Supplementary material for: N-(5-Chloro-2-meth­oxy­phen­yl)benzene­sulfonamide
Source: Acta Crystallogr Sect E Struct Rep Online. 2010 Oct 20;66(Pt 11):o2855. doi: 10.1107/S1600536810041206 (PMC3009279; doi:10.1107/S1600536810041206)
Supplement: Supplementary file 2 [file e-66-o2855-Isup2.hkl]

# 
# h,k,l, Fc-squared, Fo-squared, sigma(Fo-squared) and status flag 
# 
data_I
_shelx_title ' AZIZ-E in P-1' 
_shelx_refln_list_code          4 
_shelx_F_calc_maximum       54.50 
_exptl_crystal_F_000       308.00 
_reflns_d_resolution_high  0.7496 
 
loop_ 
 _symmetry_equiv_pos_as_xyz 
 'x, y, z' 
 '-x, -y, -z' 
 
_cell_length_a     8.2201 
_cell_length_b     8.9395 
_cell_length_c    10.5544 
_cell_angle_alpha  77.206 
_cell_angle_beta   76.366 
_cell_angle_gamma  66.408 
 
_shelx_F_squared_multiplier     1.000 
 
loop_ 
 _refln_index_h 
 _refln_index_k 
 _refln_index_l 
 _refln_F_squared_calc 
 _refln_F_squared_meas 
 _refln_F_squared_sigma 
 _refln_observed_status 
   3   0   0      237.36      234.88      2.51 o 
   4   0   0      140.05      141.92      2.26 o 
   5   0   0       71.34       71.86      1.16 o 
   6   0   0      155.45      150.07      2.17 o 
   7   0   0      117.54      110.55      2.34 o 
   8   0   0        1.03        1.68      0.60 o 
   9   0   0       23.58       25.40      2.47 o 
  -9   1   0       34.43       38.35      4.25 o 
  -8   1   0       56.96       53.70      2.65 o 
  -7   1   0        0.47        1.16      0.49 o 
  -6   1   0        8.38        8.15      0.58 o 
  -5   1   0      263.90      260.52      3.43 o 
  -4   1   0       73.71       80.40      1.22 o 
  -3   1   0      242.12      282.04      3.01 o 
  -2   1   0      640.07      644.39      7.09 o 
  -1   1   0      120.41      122.51      1.31 o 
   2   1   0       54.16       46.34      0.57 o 
   3   1   0      556.88      612.48      6.30 o 
   4   1   0       37.98       42.00      0.66 o 
   5   1   0       60.91       61.27      0.91 o 
   6   1   0       98.07       97.24      1.41 o 
   7   1   0        1.55        1.15      0.25 o 
   8   1   0       25.84       27.71      1.34 o 
   9   1   0       25.49       30.04      1.49 o 
  10   1   0        0.00       -0.26      0.65 o 
  -9   2   0        1.07        1.69      0.72 o 
  -8   2   0       30.24       33.61      1.59 o 
  -7   2   0       92.50       86.70      2.59 o 
  -6   2   0       17.75       15.92      0.75 o 
  -5   2   0        7.24        5.72      0.46 o 
  -4   2   0       38.96       36.36      0.61 o 
  -3   2   0        0.09        0.43      0.15 o 
  -2   2   0       68.60       62.20      0.79 o 
  -1   2   0      347.39      332.27      3.23 o 
   1   2   0      636.69      680.08      8.27 o 
   2   2   0      454.28      427.33      4.41 o 
   3   2   0       62.38       48.92      0.94 o 
   4   2   0      493.26      539.79      5.57 o 
   5   2   0        5.80        7.02      0.52 o 
   6   2   0       36.07       34.89      0.67 o 
   7   2   0       72.95       70.08      1.38 o 
   8   2   0        4.68        5.89      0.51 o 
   9   2   0        6.37        7.48      0.89 o 
  10   2   0        6.49        6.79      0.94 o 
  -8   3   0        3.39        4.39      0.67 o 
  -7   3   0        0.26       -0.07      0.51 o 
  -6   3   0       24.20       23.70      1.42 o 
  -5   3   0      245.78      240.64      4.86 o 
  -4   3   0       35.13       35.30      0.65 o 
  -3   3   0       12.12       10.30      0.33 o 
  -2   3   0      114.98      133.72      1.61 o 
  -1   3   0      696.98      708.28      6.38 o 
   0   3   0       61.00       54.74      0.64 o 
   2   3   0       44.02       56.06      0.66 o 
   3   3   0      112.81      106.52      1.16 o 
   4   3   0      147.40      166.80      2.01 o 
   5   3   0       16.78       19.65      0.51 o 
   6   3   0       39.22       47.64      1.21 o 
   7   3   0       42.44       36.96      0.92 o 
   8   3   0       14.78       15.54      0.75 o 
   9   3   0       25.08       29.22      1.48 o 
  10   3   0        0.23       -0.27      0.58 o 
  -7   4   0       20.99       21.08      1.18 o 
  -6   4   0        6.68        5.31      0.62 o 
  -5   4   0       14.95       14.30      1.04 o 
  -4   4   0      237.94      230.00      4.85 o 
  -3   4   0       45.67       42.07      0.74 o 
  -2   4   0        1.18        1.40      0.13 o 
  -1   4   0        0.81        1.28      0.15 o 
   0   4   0      131.51      110.66      1.39 o 
   1   4   0       31.78       31.88      0.49 o 
   4   4   0      431.06      469.32      5.27 o 
   5   4   0       16.19       19.48      0.52 o 
   6   4   0        3.73        1.94      0.25 o 
   7   4   0       37.31       37.80      1.12 o 
   8   4   0       17.87       15.92      1.01 o 
   9   4   0       16.91       19.30      0.94 o 
  10   4   0       30.64       30.95      2.98 o 
  -7   5   0        9.33        9.25      1.04 o 
  -6   5   0       56.25       61.35      2.21 o 
  -5   5   0        2.48        1.15      0.66 o 
  -4   5   0       93.91       87.90      1.92 o 
  -3   5   0       43.33       38.23      1.07 o 
  -2   5   0       25.50       26.93      0.95 o 
  -1   5   0       40.95       49.04      0.89 o 
   0   5   0      569.13      567.63      6.98 o 
   1   5   0      593.48      612.42      6.42 o 
   2   5   0      180.61      191.95      2.30 o 
   3   5   0      418.15      441.01      4.98 o 
   4   5   0       48.11       53.95      0.93 o 
   5   5   0        1.70        1.71      0.22 o 
   6   5   0       30.83       32.03      0.74 o 
   7   5   0       50.96       50.69      1.79 o 
   8   5   0        6.49        6.74      0.72 o 
   9   5   0        0.02       -0.64      0.37 o 
  10   5   0       28.50       25.19      1.45 o 
  -6   6   0        0.98        1.19      0.64 o 
  -5   6   0       52.20       52.86      2.00 o 
  -4   6   0        9.42        7.36      0.86 o 
  -3   6   0       91.43       90.83      2.59 o 
  -2   6   0       75.27       76.90      1.76 o 
  -1   6   0        1.55        1.18      0.28 o 
   0   6   0       28.74       29.54      0.77 o 
   1   6   0      112.98      101.62      1.29 o 
   2   6   0      486.82      489.03      5.66 o 
   3   6   0      119.35      129.95      1.87 o 
   4   6   0       33.10       34.09      0.73 o 
   5   6   0        7.46        9.00      0.41 o 
   6   6   0       74.09       68.80      1.62 o 
   7   6   0        1.27        1.17      0.37 o 
   8   6   0       16.18       15.89      1.29 o 
   9   6   0       11.19       11.87      0.86 o 
  10   6   0       10.25       11.52      1.51 o 
  -5   7   0        0.00        0.27      0.58 o 
  -4   7   0       44.99       45.99      1.86 o 
  -3   7   0       12.10       10.04      1.95 o 
  -2   7   0       55.41       53.61      1.87 o 
  -1   7   0       36.93       30.29      1.42 o 
   0   7   0      127.12      127.44      1.98 o 
   1   7   0      138.78      136.22      1.70 o 
   2   7   0       24.65       20.46      0.70 o 
   3   7   0      653.76      675.31      8.36 o 
   4   7   0       49.98       49.97      1.59 o 
   5   7   0       12.77       10.33      0.64 o 
   6   7   0        0.03        0.53      0.34 o 
   7   7   0       67.38       64.91      2.10 o 
   8   7   0        7.45        7.95      0.85 o 
   9   7   0        0.12       -0.02      0.67 o 
  10   7   0       16.32       16.33      1.12 o 
  -4   8   0        0.49        0.72      0.65 o 
  -3   8   0        0.10        0.19      0.52 o 
  -2   8   0        0.87        0.90      0.83 o 
  -1   8   0        3.78        4.29      0.68 o 
   0   8   0       20.53       21.54      1.17 o 
   1   8   0       20.66       18.37      0.84 o 
   2   8   0      191.22      200.72      2.88 o 
   3   8   0       44.36       47.32      1.32 o 
   5   8   0       50.12       51.92      1.79 o 
   6   8   0      144.63      130.05      3.39 o 
   7   8   0        0.01        1.08      0.58 o 
   8   8   0        2.75        1.21      0.63 o 
   9   8   0       42.13       47.26      1.95 o 
  -3   9   0       11.08       12.13      1.17 o 
  -2   9   0       20.11       22.42      1.36 o 
  -1   9   0        0.70        0.56      0.57 o 
   0   9   0       23.34       23.05      2.15 o 
   1   9   0       54.04       54.01      1.93 o 
   2   9   0       15.11       14.63      1.08 o 
   3   9   0       88.79       85.49      2.55 o 
   4   9   0       49.26       51.76      1.85 o 
   5   9   0       25.97       21.84      1.20 o 
   6   9   0       11.08       10.20      0.95 o 
   7   9   0      110.57      105.07      3.04 o 
   8   9   0        0.49       -0.68      0.88 o 
   9   9   0        0.03        0.22      0.62 o 
  -1  10   0        5.09        6.00      0.89 o 
   0  10   0        1.18        1.77      0.66 o 
   1  10   0        1.73        1.37      0.67 o 
   2  10   0       92.48      101.04      3.01 o 
   3  10   0        0.21        0.04      0.56 o 
   4  10   0        7.57        7.13      0.86 o 
   5  10   0       13.84       13.86      1.13 o 
   6  10   0       11.52       11.46      1.08 o 
   7  10   0        1.41        0.64      0.62 o 
   8  10   0        2.49        1.89      0.71 o 
   1  11   0        6.76        5.32      0.91 o 
   2  11   0        3.90        3.55      0.84 o 
   3  11   0       25.02       27.98      1.60 o 
   4  11   0       12.53       12.71      1.15 o 
   5  11   0        4.53        2.43      0.72 o 
   6  11   0        9.62       12.22      1.18 o 
  -6 -11   1        9.49        7.78      1.43 o 
  -5 -11   1        1.58        1.30      0.68 o 
  -4 -11   1        1.21        1.08      0.66 o 
  -3 -11   1       12.19       12.28      1.19 o 
  -2 -11   1       31.71       36.72      1.83 o 
  -1 -11   1        1.57        1.92      1.09 o 
  -7 -10   1       17.10       18.77      1.34 o 
  -6 -10   1        1.82        1.06      1.28 o 
  -5 -10   1       13.82       14.91      2.74 o 
  -4 -10   1        8.28        8.44      0.90 o 
  -3 -10   1        4.82        5.06      1.09 o 
  -2 -10   1       17.80       19.67      1.29 o 
  -1 -10   1       20.69       22.21      1.36 o 
   0 -10   1       17.24       20.13      1.42 o 
   1 -10   1        2.64        3.32      0.82 o 
  -8  -9   1       12.57       12.90      1.13 o 
  -7  -9   1       21.80       24.87      1.37 o 
  -6  -9   1       23.90       22.98      1.28 o 
  -5  -9   1        4.73        3.29      0.66 o 
  -4  -9   1        0.06       -0.10      0.49 o 
  -3  -9   1       83.28       77.28      2.39 o 
  -2  -9   1       68.59       66.27      2.21 o 
  -1  -9   1        0.11        0.09      0.49 o 
   0  -9   1       14.22       16.32      1.18 o 
   1  -9   1       48.18       46.72      1.90 o 
   2  -9   1       11.18        9.19      1.01 o 
   3  -9   1       13.73       17.43      1.40 o 
  -9  -8   1        9.51       10.65      0.89 o 
  -8  -8   1       11.67       13.13      2.43 o 
  -7  -8   1      122.64      129.35      3.47 o 
  -6  -8   1        3.40        4.65      0.73 o 
  -5  -8   1      151.91      145.72      2.93 o 
  -4  -8   1       91.01       81.71      1.91 o 
  -3  -8   1        0.14       -0.42      0.34 o 
  -2  -8   1       93.39       84.28      2.06 o 
  -1  -8   1       96.98      101.53      2.22 o 
   0  -8   1       28.89       25.76      1.26 o 
   1  -8   1        0.25        0.83      0.55 o 
   2  -8   1       84.32       83.39      2.60 o 
   3  -8   1        0.99        0.40      0.72 o 
   4  -8   1       15.53       15.26      1.39 o 
  -9  -7   1       12.65       10.48      0.83 o 
  -8  -7   1        0.00        0.11      0.51 o 
  -7  -7   1       34.10       35.63      1.51 o 
  -6  -7   1       56.51       58.14      1.51 o 
  -5  -7   1        1.56        2.01      0.41 o 
  -4  -7   1       10.59        8.55      0.60 o 
  -3  -7   1      192.21      184.68      2.59 o 
  -2  -7   1       29.05       32.13      0.66 o 
  -1  -7   1       85.77       92.49      1.58 o 
   0  -7   1       51.59       55.56      1.42 o 
   1  -7   1       92.58       90.72      2.08 o 
   2  -7   1       18.86       19.06      1.08 o 
   3  -7   1       15.55       17.24      1.20 o 
   4  -7   1        1.08        0.65      0.56 o 
   5  -7   1        0.39        0.33      0.66 o 
 -10  -6   1        0.31       -0.18      0.62 o 
  -9  -6   1        4.74        5.64      0.65 o 
  -8  -6   1       42.71       44.48      1.38 o 
  -7  -6   1       29.85       27.78      1.49 o 
  -6  -6   1        8.24        9.56      0.61 o 
  -5  -6   1      185.38      183.76      2.88 o 
  -4  -6   1        2.74        1.31      0.22 o 
  -3  -6   1       34.65       28.64      0.76 o 
  -2  -6   1      280.44      282.50      3.39 o 
  -1  -6   1      142.67      150.66      1.94 o 
   0  -6   1      155.89      154.80      1.99 o 
   1  -6   1        2.05        1.29      0.26 o 
   2  -6   1       79.41       76.64      1.76 o 
   3  -6   1       27.91       30.57      1.35 o 
   4  -6   1       11.36       10.96      1.35 o 
   5  -6   1        3.35        1.85      0.63 o 
   6  -6   1        0.02       -0.17      0.86 o 
 -10  -5   1       15.30       15.82      1.28 o 
  -9  -5   1        1.35        0.44      0.47 o 
  -8  -5   1       10.76        8.73      0.68 o 
  -7  -5   1        4.53        5.27      0.45 o 
  -6  -5   1        9.71       10.85      0.66 o 
  -5  -5   1       26.60       26.51      0.83 o 
  -4  -5   1        0.10       -0.04      0.16 o 
  -3  -5   1       42.88       41.27      0.75 o 
  -1  -5   1        0.14        0.15      0.14 o 
   0  -5   1      505.85      542.48      6.15 o 
   1  -5   1      253.27      237.64      3.21 o 
   2  -5   1       64.39       65.49      1.03 o 
   3  -5   1       30.94       32.72      0.72 o 
   4  -5   1       30.14       34.11      1.01 o 
   5  -5   1        1.78        2.81      0.64 o 
   6  -5   1        2.06        1.56      0.70 o 
   7  -5   1        3.37        3.28      0.82 o 
 -10  -4   1        0.77        1.52      0.71 o 
  -9  -4   1       59.27       58.83      2.65 o 
  -8  -4   1       78.29       72.65      1.99 o 
  -7  -4   1        2.41        1.68      0.34 o 
  -6  -4   1        0.03       -0.38      0.19 o 
  -5  -4   1      243.45      253.72      3.32 o 
  -4  -4   1       66.68       65.86      1.04 o 
  -3  -4   1      782.28      842.96      9.32 o 
  -2  -4   1      432.48      469.10      5.87 o 
  -1  -4   1       85.20       94.62      1.05 o 
   1  -4   1      237.68      254.18      2.74 o 
   2  -4   1      197.00      171.90      2.13 o 
   3  -4   1        5.50        7.12      0.34 o 
   4  -4   1       83.84       75.12      2.05 o 
   5  -4   1        5.08        2.46      0.35 o 
   6  -4   1       24.35       19.54      1.13 o 
   7  -4   1        4.02        4.12      0.65 o 
 -10  -3   1       19.35       18.48      1.37 o 
  -9  -3   1       23.91       27.41      1.11 o 
  -8  -3   1       43.62       42.93      1.39 o 
  -7  -3   1       38.00       36.04      0.93 o 
  -6  -3   1        5.63        5.61      0.32 o 
  -5  -3   1       62.92       55.05      0.87 o 
  -4  -3   1      300.79      316.51      3.65 o 
  -3  -3   1      185.98      213.40      2.57 o 
  -1  -3   1      209.54      208.77      2.09 o 
   0  -3   1      245.99      281.68      2.63 o 
   1  -3   1       45.76       37.89      0.50 o 
   2  -3   1        0.08        0.05      0.09 o 
   3  -3   1      289.37      283.33      3.34 o 
   4  -3   1       74.32       76.10      1.42 o 
   5  -3   1      254.65      247.58      4.42 o 
   6  -3   1        0.66       -0.57      0.40 o 
   7  -3   1       22.37       21.09      1.28 o 
   8  -3   1        1.61        2.78      0.61 o 
 -10  -2   1       17.21       17.96      1.36 o 
  -9  -2   1       43.39       37.94      2.77 o 
  -8  -2   1        0.00        0.33      0.36 o 
  -7  -2   1       21.13       21.98      0.72 o 
  -6  -2   1      113.87      107.88      1.49 o 
  -5  -2   1      202.58      189.72      2.32 o 
  -4  -2   1       53.30       56.11      0.77 o 
  -3  -2   1      232.31      237.20      2.36 o 
  -2  -2   1       94.31       99.14      1.11 o 
  -1  -2   1      971.10      944.84     17.06 o 
   1  -2   1      123.02      123.45      1.15 o 
   2  -2   1      243.78      227.06      2.45 o 
   3  -2   1        1.88        1.79      0.18 o 
   4  -2   1      154.11      144.95      2.03 o 
   5  -2   1       27.50       31.17      0.78 o 
   6  -2   1        6.29        7.78      0.75 o 
   7  -2   1       19.82       19.88      1.15 o 
   8  -2   1       41.04       43.70      1.88 o 
   9  -2   1        2.00        1.54      0.82 o 
 -10  -1   1        0.46        1.07      0.68 o 
  -9  -1   1       32.28       34.85      2.67 o 
  -8  -1   1       90.99       87.33      2.59 o 
  -7  -1   1        1.23        1.17      0.37 o 
  -6  -1   1       13.34       13.55      0.44 o 
  -5  -1   1       82.60       79.78      1.12 o 
  -4  -1   1     1045.94     1016.03     10.64 o 
  -3  -1   1       17.78       24.12      0.61 o 
  -1  -1   1      244.76      234.03      4.71 o 
   1  -1   1      201.05      208.87      1.93 o 
   2  -1   1     1016.30     1060.33     10.76 o 
   3  -1   1      807.33      801.96      8.85 o 
   4  -1   1      173.00      185.97      2.47 o 
   5  -1   1      122.77      111.61      1.51 o 
   6  -1   1        0.03       -0.18      0.19 o 
   7  -1   1       19.10       18.56      1.04 o 
   8  -1   1        1.51        2.25      0.64 o 
   9  -1   1       31.68       32.66      1.67 o 
  -9   0   1       17.05       17.71      1.43 o 
  -8   0   1        6.89        7.22      0.84 o 
  -7   0   1       30.81       32.50      1.07 o 
  -6   0   1        0.09       -0.29      0.23 o 
  -5   0   1      297.93      281.03      3.64 o 
  -4   0   1       94.62      100.51      1.21 o 
  -3   0   1      862.10      863.29      7.40 o 
  -2   0   1      370.58      360.81      3.12 o 
   3   0   1     1181.28     1169.21     11.97 o 
   4   0   1     2970.59     2870.00     74.73 o 
   5   0   1      228.87      226.44      2.72 o 
   6   0   1       36.70       34.45      1.18 o 
   7   0   1       18.61       18.61      1.04 o 
   8   0   1       49.33       49.24      1.84 o 
   9   0   1        3.93        5.36      1.29 o 
  10   0   1        6.18        4.02      1.15 o 
  -9   1   1        1.47        3.05      0.78 o 
  -8   1   1       29.27       30.98      1.89 o 
  -7   1   1       20.91       17.59      1.09 o 
  -6   1   1       87.19       89.22      1.95 o 
  -5   1   1      220.47      221.43      2.97 o 
  -4   1   1      251.28      258.43      3.04 o 
  -3   1   1       20.20       21.25      0.37 o 
  -2   1   1      911.80      886.87      7.96 o 
  -1   1   1      558.63      564.15      5.36 o 
   4   1   1       11.31       10.54      0.41 o 
   5   1   1       14.19       12.92      0.33 o 
   6   1   1       18.98       17.33      0.66 o 
   7   1   1        4.22        5.97      0.38 o 
   8   1   1        0.59        0.38      0.49 o 
   9   1   1       42.74       41.30      1.74 o 
  10   1   1        4.23        2.82      0.77 o 
  -8   2   1        3.29        4.34      0.78 o 
  -7   2   1       46.31       46.43      1.77 o 
  -6   2   1        0.39        0.32      0.32 o 
  -5   2   1      366.56      344.06      4.46 o 
  -4   2   1        8.70        8.90      0.31 o 
  -3   2   1      112.76       93.11      1.35 o 
  -2   2   1       47.17       45.44      0.57 o 
  -1   2   1      542.40      527.97      4.76 o 
   0   2   1      678.71      659.85      5.98 o 
   1   2   1      134.19      133.56      1.36 o 
   2   2   1     1134.66     1165.19     31.86 o 
   3   2   1        1.15        0.77      0.10 o 
   5   2   1       46.33       39.89      0.92 o 
   6   2   1        0.14        0.15      0.13 o 
   7   2   1       43.74       42.90      0.96 o 
   8   2   1        4.04        4.90      0.44 o 
   9   2   1        1.49        0.93      0.59 o 
  10   2   1        8.36        7.74      0.99 o 
  -8   3   1       27.15       26.37      1.23 o 
  -7   3   1        0.39        0.38      0.42 o 
  -6   3   1       21.22       20.27      0.91 o 
  -5   3   1        2.56        3.14      0.37 o 
  -4   3   1       60.19       54.81      0.83 o 
  -3   3   1      124.72      113.39      1.50 o 
  -1   3   1      111.04      109.94      1.27 o 
   0   3   1     1025.57     1037.11      9.83 o 
   1   3   1        4.35        5.25      0.24 o 
   2   3   1      466.69      483.21      4.99 o 
   3   3   1      375.32      393.93      3.84 o 
   4   3   1       49.53       56.31      0.82 o 
   5   3   1      356.45      355.28      4.48 o 
   6   3   1        0.04       -0.15      0.14 o 
   7   3   1       17.37       17.07      0.65 o 
   8   3   1        1.53        1.58      0.54 o 
   9   3   1       29.35       33.10      1.51 o 
  10   3   1        1.38        1.74      0.70 o 
  -7   4   1        8.10        7.30      0.76 o 
  -6   4   1        0.10       -0.05      0.43 o 
  -5   4   1       53.39       51.94      1.76 o 
  -4   4   1        0.04        0.32      0.29 o 
  -3   4   1      181.81      179.21      3.53 o 
  -2   4   1       44.90       44.00      0.74 o 
  -1   4   1      102.58       88.14      1.67 o 
   0   4   1       38.59       35.62      0.51 o 
   1   4   1      370.22      434.55      4.32 o 
   3   4   1        0.41        0.31      0.17 o 
   4   4   1       32.51       22.73      0.76 o 
   5   4   1       30.40       34.30      0.70 o 
   6   4   1        1.85        1.33      0.21 o 
   7   4   1        0.55        0.04      0.30 o 
   8   4   1        3.56        3.14      0.47 o 
   9   4   1        0.53       -0.55      0.51 o 
  10   4   1       14.26       13.06      1.17 o 
  -7   5   1       10.47       11.19      1.15 o 
  -6   5   1       10.63       10.80      1.72 o 
  -5   5   1       11.99        9.31      0.90 o 
  -4   5   1      106.83      105.47      2.88 o 
  -3   5   1        5.42        4.32      0.26 o 
  -2   5   1      306.34      295.35      3.85 o 
  -1   5   1       89.81       99.24      1.49 o 
   0   5   1      426.35      437.27      5.08 o 
   1   5   1       70.46       66.33      0.97 o 
   2   5   1      427.40      427.68      4.82 o 
   3   5   1        0.14        0.51      0.12 o 
   4   5   1        7.39        5.38      0.29 o 
   5   5   1      203.74      190.66      3.18 o 
   6   5   1       41.87       42.33      1.11 o 
   7   5   1       58.51       51.65      1.36 o 
   8   5   1       53.14       53.15      1.84 o 
   9   5   1       14.23       19.06      0.96 o 
  10   5   1        2.65        2.60      0.92 o 
  -6   6   1        0.02        0.31      0.60 o 
  -5   6   1       18.03       18.39      1.25 o 
  -4   6   1       19.63       21.43      3.69 o 
  -3   6   1      107.18      110.75      2.98 o 
  -2   6   1       19.16       17.40      1.51 o 
  -1   6   1      279.77      262.92      6.54 o 
   0   6   1      146.74      155.18      2.04 o 
   1   6   1      163.75      177.75      2.08 o 
   2   6   1      121.22      121.82      1.50 o 
   3   6   1      186.40      176.05      2.41 o 
   4   6   1      144.96      132.48      1.75 o 
   5   6   1        1.14        1.97      0.21 o 
   6   6   1      100.08      100.63      3.38 o 
   7   6   1        0.02        0.01      0.39 o 
   8   6   1        0.01       -0.05      0.73 o 
   9   6   1        9.90       10.59      1.00 o 
  10   6   1       32.50       33.92      1.30 o 
  -5   7   1       10.24       10.63      1.11 o 
  -4   7   1        1.13        2.20      0.69 o 
  -3   7   1       24.89       24.35      1.31 o 
  -2   7   1      252.17      247.97      5.68 o 
  -1   7   1        0.05       -0.19      0.95 o 
   0   7   1      385.57      390.56      8.78 o 
   1   7   1      378.06      388.72      5.13 o 
   2   7   1       58.48       53.84      0.93 o 
   3   7   1       49.53       58.67      1.22 o 
   4   7   1      168.26      153.63      3.48 o 
   5   7   1      358.03      348.95      5.12 o 
   6   7   1       66.90       75.39      1.46 o 
   7   7   1      160.13      163.39      4.04 o 
   8   7   1        2.51        4.59      0.72 o 
   9   7   1        1.60        2.09      0.88 o 
  10   7   1        1.85        1.91      0.60 o 
  -4   8   1       15.46       17.75      1.35 o 
  -3   8   1        6.74        9.01      0.96 o 
  -2   8   1       63.61       68.29      2.29 o 
  -1   8   1       42.85       42.37      3.04 o 
   0   8   1       38.34       36.67      2.43 o 
   1   8   1       43.91       43.13      1.29 o 
   2   8   1       85.43       92.14      2.47 o 
   3   8   1       51.62       50.61      1.65 o 
   4   8   1       19.33       16.66      0.96 o 
   5   8   1        2.82        2.39      0.57 o 
   6   8   1       59.29       62.34      2.03 o 
   7   8   1       19.30       20.49      1.19 o 
   8   8   1       14.50       12.59      1.06 o 
   9   8   1        6.67        6.74      0.89 o 
  10   8   1       20.85       21.71      1.46 o 
  -3   9   1        0.47        0.64      0.60 o 
  -2   9   1       14.63       16.23      1.29 o 
  -1   9   1        0.33        0.22      0.52 o 
   0   9   1        0.06       -0.47      0.45 o 
   1   9   1       13.10       13.23      1.84 o 
   2   9   1        6.97        4.76      0.69 o 
   3   9   1       13.43       14.15      1.03 o 
   4   9   1       51.65       45.88      1.73 o 
   5   9   1       99.20       92.95      3.85 o 
   6   9   1       15.99       15.74      1.51 o 
   7   9   1       55.32       58.82      2.09 o 
   8   9   1        0.94        2.04      0.65 o 
   9   9   1       18.24       17.71      1.34 o 
  -1  10   1        8.06        8.53      0.98 o 
   0  10   1        3.60        3.73      1.08 o 
   1  10   1        2.81        1.71      0.63 o 
   2  10   1       39.18       38.33      1.66 o 
   3  10   1        0.26        1.17      0.57 o 
   4  10   1        2.53        2.43      0.65 o 
   5  10   1        4.59        3.65      0.75 o 
   6  10   1       41.07       40.58      2.32 o 
   7  10   1        5.42        5.71      0.85 o 
   8  10   1        1.73        2.01      0.73 o 
   1  11   1        2.35        2.95      0.76 o 
   2  11   1        6.19        5.03      0.84 o 
   3  11   1        5.11        4.87      0.82 o 
   4  11   1        2.68        2.13      0.69 o 
   5  11   1       12.05       11.94      1.26 o 
   6  11   1        0.06        0.13      0.57 o 
   7  11   1        6.35        6.67      0.93 o 
  -4 -11   2        1.33        1.29      0.98 o 
  -3 -11   2        0.00       -0.69      0.80 o 
  -7 -10   2       24.36       23.96      2.07 o 
  -6 -10   2        0.88        0.86      0.95 o 
  -5 -10   2       10.75        9.01      0.97 o 
  -4 -10   2       13.96       16.96      1.26 o 
  -3 -10   2       15.74       17.84      1.26 o 
  -2 -10   2        0.97        0.90      0.60 o 
  -1 -10   2       19.69       20.56      1.48 o 
   0 -10   2       11.26       11.13      1.13 o 
   1 -10   2       14.67       13.68      1.26 o 
  -8  -9   2       22.60       24.60      1.50 o 
  -7  -9   2        1.91        1.78      0.92 o 
  -6  -9   2       10.46        7.96      0.87 o 
  -5  -9   2        3.15        5.96      1.48 o 
  -4  -9   2        8.18        9.85      0.90 o 
  -3  -9   2       12.00       16.76      1.05 o 
  -2  -9   2       37.67       43.12      2.27 o 
  -1  -9   2       32.44       32.01      1.74 o 
   0  -9   2        2.06        2.56      0.65 o 
   1  -9   2        9.06        8.34      0.96 o 
   2  -9   2       23.45       26.60      1.54 o 
  -9  -8   2        0.28        0.99      0.69 o 
  -8  -8   2        8.05        8.84      0.98 o 
  -7  -8   2       86.22       85.99      5.30 o 
  -6  -8   2       20.69       20.09      1.13 o 
  -5  -8   2        0.54        0.49      0.39 o 
  -4  -8   2        2.31        3.31      0.47 o 
  -3  -8   2      140.54      130.01      2.66 o 
  -2  -8   2        4.79        3.33      0.40 o 
  -1  -8   2       98.71       94.35      2.13 o 
   0  -8   2       91.74       92.32      2.68 o 
   1  -8   2        9.83        8.57      0.88 o 
   2  -8   2        1.23        2.14      0.63 o 
   3  -8   2       27.98       24.98      1.43 o 
   4  -8   2       19.69       25.28      1.50 o 
  -9  -7   2       14.51       13.37      1.14 o 
  -8  -7   2       18.17       18.07      0.99 o 
  -7  -7   2        0.00        0.21      0.40 o 
  -6  -7   2       43.56       42.36      1.27 o 
  -5  -7   2       52.35       54.33      1.77 o 
  -4  -7   2       18.65       18.69      0.76 o 
  -3  -7   2       33.41       32.36      0.86 o 
  -2  -7   2       77.44       78.89      1.32 o 
  -1  -7   2       60.32       54.43      1.62 o 
   0  -7   2       63.27       66.44      1.32 o 
   1  -7   2        0.37       -0.23      0.43 o 
   2  -7   2       13.83       12.18      0.97 o 
   3  -7   2       14.54       12.71      1.03 o 
   4  -7   2        9.44        7.29      0.91 o 
   5  -7   2       13.69       11.84      1.15 o 
  -9  -6   2        1.13        0.73      0.59 o 
  -8  -6   2       39.66       41.86      1.37 o 
  -7  -6   2       51.91       49.87      1.31 o 
  -6  -6   2       29.13       28.33      0.96 o 
  -5  -6   2       41.90       36.02      0.89 o 
  -4  -6   2       18.41       18.10      0.60 o 
  -3  -6   2      152.00      162.65      2.56 o 
  -2  -6   2       10.72        9.98      0.37 o 
  -1  -6   2      240.34      244.04      3.28 o 
   0  -6   2      208.22      208.54      2.59 o 
   1  -6   2        0.27        0.50      0.25 o 
   2  -6   2        1.45        0.71      0.47 o 
   3  -6   2       17.17       14.26      0.96 o 
   4  -6   2        1.46        1.26      0.55 o 
   5  -6   2        0.10       -0.05      0.51 o 
   6  -6   2        5.54        6.21      0.90 o 
 -10  -5   2       14.61       17.25      1.89 o 
  -9  -5   2        0.27       -0.76      0.44 o 
  -8  -5   2        0.10       -0.25      0.36 o 
  -7  -5   2       12.64       13.34      0.65 o 
  -6  -5   2        1.37        1.99      0.27 o 
  -5  -5   2        4.44        4.25      0.34 o 
  -4  -5   2       34.46       36.27      0.83 o 
  -3  -5   2        3.36        3.70      0.40 o 
  -2  -5   2        0.42        1.99      0.24 o 
  -1  -5   2        0.28        0.06      0.12 o 
   0  -5   2       75.34       69.92      1.02 o 
   1  -5   2       29.79       30.09      0.66 o 
   2  -5   2      105.13      109.95      1.52 o 
   3  -5   2      110.66      105.53      1.87 o 
   4  -5   2       63.15       62.06      1.51 o 
   5  -5   2        0.33        0.43      0.51 o 
   6  -5   2        0.03        0.41      0.53 o 
   7  -5   2        3.05        2.30      0.77 o 
 -10  -4   2        1.34        0.77      1.00 o 
  -9  -4   2        0.18        0.05      0.46 o 
  -8  -4   2        9.18       11.14      0.65 o 
  -7  -4   2      120.22      113.84      3.01 o 
  -6  -4   2       27.85       22.95      0.75 o 
  -5  -4   2       96.30       91.33      1.30 o 
  -4  -4   2       11.92       12.98      0.34 o 
  -3  -4   2        0.17        1.74      0.50 o 
  -2  -4   2       24.52       28.42      0.51 o 
   0  -4   2      199.96      203.71      2.26 o 
   1  -4   2      798.69      838.07      8.61 o 
   2  -4   2      300.86      321.71      3.77 o 
   3  -4   2       30.76       28.48      0.81 o 
   4  -4   2       28.08       26.17      0.57 o 
   5  -4   2        5.01        4.22      0.41 o 
   6  -4   2       20.32       19.00      0.76 o 
   7  -4   2        0.49        0.80      0.48 o 
 -10  -3   2       18.80       19.86      2.01 o 
  -9  -3   2       21.29       22.19      1.73 o 
  -8  -3   2        1.05        1.28      0.38 o 
  -7  -3   2      120.10      120.42      2.13 o 
  -6  -3   2      137.92      132.56      1.97 o 
  -5  -3   2        5.56        5.84      0.32 o 
  -4  -3   2      214.86      212.48      2.40 o 
  -3  -3   2       73.69       72.24      0.90 o 
  -2  -3   2      168.00      187.53      2.19 o 
  -1  -3   2      247.65      266.07      2.82 o 
   1  -3   2      112.95      103.29      1.14 o 
   2  -3   2      286.44      308.29      3.12 o 
   3  -3   2      100.37      109.29      1.26 o 
   4  -3   2      163.01      156.78      2.31 o 
   5  -3   2        0.05        0.14      0.29 o 
   6  -3   2        0.95        1.42      0.51 o 
   7  -3   2       36.37       35.29      2.31 o 
   8  -3   2       13.98       15.03      1.79 o 
 -10  -2   2        0.12        0.14      0.83 o 
  -9  -2   2       73.18       80.82      2.58 o 
  -8  -2   2       88.98       88.84      2.03 o 
  -7  -2   2        4.74        2.99      0.39 o 
  -6  -2   2       80.22       76.55      1.29 o 
  -5  -2   2      242.35      233.33      3.10 o 
  -4  -2   2       37.39       39.59      0.79 o 
  -3  -2   2        0.36        0.09      0.08 o 
  -2  -2   2        4.54        4.56      0.14 o 
   1  -2   2     1225.63     1234.82     19.20 o 
   2  -2   2      405.90      418.47      3.86 o 
   3  -2   2       40.90       43.23      0.75 o 
   4  -2   2       24.38       30.32      0.66 o 
   5  -2   2      166.79      163.67      2.63 o 
   6  -2   2       18.70       18.33      1.16 o 
   7  -2   2        0.37        0.25      0.46 o 
   8  -2   2       28.57       28.62      1.47 o 
   9  -2   2        6.81        8.14      1.02 o 
  -9  -1   2        0.04       -0.37      0.57 o 
  -8  -1   2       45.18       49.49      1.83 o 
  -7  -1   2      159.45      151.90      3.22 o 
  -6  -1   2      531.46      528.20      7.10 o 
  -5  -1   2      144.61      145.06      2.05 o 
  -4  -1   2      799.75      817.45      9.15 o 
  -3  -1   2        4.46        2.37      0.14 o 
  -2  -1   2       70.02       64.38      0.67 o 
  -1  -1   2      507.36      527.22      7.32 o 
   3  -1   2      362.11      342.36      3.60 o 
   4  -1   2      215.11      225.46      2.94 o 
   5  -1   2        5.80        6.38      0.37 o 
   6  -1   2        1.48        2.36      0.52 o 
   7  -1   2       40.06       41.54      1.57 o 
   8  -1   2       12.90       13.57      1.08 o 
   9  -1   2       11.77       13.07      1.16 o 
  -9   0   2       33.44       33.79      1.64 o 
  -8   0   2       13.61       12.51      1.02 o 
  -7   0   2       68.30       70.61      2.42 o 
  -6   0   2       76.49       78.24      2.29 o 
  -5   0   2      349.20      341.45      6.41 o 
  -4   0   2       68.50       72.16      1.02 o 
  -3   0   2       15.58       15.14      0.31 o 
   0   0   2      291.35      297.28      6.09 o 
   1   0   2      101.57      103.45      0.93 o 
   2   0   2      117.71      150.07      1.50 o 
   3   0   2     1040.67     1130.38     10.71 o 
   4   0   2      607.89      598.75      6.64 o 
   5   0   2        8.10        6.97      0.42 o 
   6   0   2      351.30      349.09      4.51 o 
   7   0   2        2.81        3.78      0.60 o 
   8   0   2       33.91       36.76      1.87 o 
   9   0   2       19.49       23.24      1.39 o 
  10   0   2        0.23        0.13      0.83 o 
  -9   1   2        0.29        0.17      0.86 o 
  -8   1   2       12.96       12.06      1.19 o 
  -7   1   2       41.66       43.85      1.31 o 
  -6   1   2       43.01       43.27      1.43 o 
  -5   1   2       56.62       55.99      1.15 o 
  -4   1   2      101.86      103.80      1.37 o 
  -3   1   2       42.21       35.36      0.53 o 
  -2   1   2      602.25      659.93      6.35 o 
  -1   1   2      656.70      592.87      5.09 o 
   1   1   2       11.58        9.43      0.12 o 
   2   1   2      554.21      522.19      4.97 o 
   3   1   2      311.38      285.97      2.81 o 
   4   1   2     1098.60     1174.57     11.89 o 
   5   1   2      259.19      274.35      3.21 o 
   6   1   2       10.96       11.52      0.79 o 
   7   1   2       37.66       38.64      1.14 o 
   8   1   2        8.27        8.54      0.85 o 
   9   1   2       14.18       15.73      1.20 o 
  10   1   2       10.22        9.72      1.06 o 
  -8   2   2        0.62        0.15      0.57 o 
  -7   2   2        0.06        0.19      0.50 o 
  -6   2   2        5.94        5.95      0.55 o 
  -5   2   2      357.89      369.44      4.79 o 
  -4   2   2       45.55       41.56      0.71 o 
  -3   2   2        0.09        0.32      0.11 o 
  -2   2   2      546.68      590.41      5.68 o 
  -1   2   2      167.09      160.39      1.54 o 
   0   2   2       32.30       38.64      0.40 o 
   2   2   2      723.79      668.01      6.35 o 
   4   2   2       64.20       60.16      0.81 o 
   5   2   2       32.75       34.99      0.69 o 
   6   2   2      418.15      414.29      5.89 o 
   7   2   2        0.30        0.08      0.16 o 
   8   2   2        7.13        9.21      0.57 o 
   9   2   2       15.81       15.10      1.13 o 
  10   2   2        1.10       -0.12      0.61 o 
  -8   3   2       14.57       14.71      1.29 o 
  -7   3   2       19.48       18.87      1.00 o 
  -6   3   2        9.37        8.49      0.67 o 
  -5   3   2       44.02       42.37      1.29 o 
  -4   3   2      265.86      259.36      2.92 o 
  -3   3   2       65.57       72.78      0.98 o 
  -2   3   2        4.51        5.42      0.22 o 
  -1   3   2       47.19       54.20      0.68 o 
   3   3   2       48.30       36.44      0.49 o 
   4   3   2       92.75      108.31      1.48 o 
   5   3   2        0.21        0.26      0.14 o 
   6   3   2      137.99      134.76      1.95 o 
   7   3   2       98.99       99.98      2.10 o 
   8   3   2        4.29        3.50      0.41 o 
   9   3   2       30.19       31.80      1.87 o 
  10   3   2        5.81        6.44      0.89 o 
  -7   4   2        5.46        5.74      0.89 o 
  -6   4   2       74.02       81.18      2.81 o 
  -5   4   2       19.00       17.16      0.84 o 
  -4   4   2      119.70      116.28      2.36 o 
  -3   4   2        4.65        3.62      0.26 o 
  -2   4   2      494.03      542.05      6.70 o 
  -1   4   2      228.71      237.86      3.55 o 
   0   4   2       40.10       44.18      0.56 o 
   1   4   2      106.24       98.97      1.03 o 
   3   4   2     1204.16     1258.78     12.73 o 
   4   4   2      300.34      316.55      3.99 o 
   5   4   2        8.44        8.52      0.36 o 
   6   4   2       51.93       49.71      0.95 o 
   7   4   2       42.92       39.84      1.50 o 
   8   4   2        1.26        1.51      0.67 o 
   9   4   2        1.37        1.22      0.41 o 
  10   4   2        9.44        7.79      0.93 o 
  -7   5   2        0.41        0.52      0.69 o 
  -6   5   2        1.04        0.66      0.66 o 
  -5   5   2       93.46       91.91      2.72 o 
  -4   5   2       58.93       54.09      1.85 o 
  -3   5   2        7.31        6.52      0.53 o 
  -2   5   2        3.64        5.47      0.37 o 
  -1   5   2       12.75       14.01      0.43 o 
   0   5   2      139.69      136.85      1.63 o 
   1   5   2        0.00       -0.01      0.11 o 
   2   5   2      789.56      805.55      8.35 o 
   4   5   2        7.25        7.00      0.32 o 
   5   5   2       25.95       26.26      0.61 o 
   6   5   2      233.59      220.63      3.36 o 
   7   5   2        0.79        0.06      0.20 o 
   8   5   2       10.20        9.72      0.84 o 
   9   5   2       26.75       29.30      1.46 o 
  10   5   2        8.34        8.01      0.96 o 
  -6   6   2        7.84        8.62      1.18 o 
  -5   6   2        0.62        0.52      0.59 o 
  -4   6   2       66.07       64.28      2.50 o 
  -3   6   2      175.74      166.75      3.24 o 
  -2   6   2        0.95        0.81      0.33 o 
  -1   6   2        0.32        0.43      0.22 o 
   0   6   2       25.89       25.43      0.58 o 
   1   6   2      333.83      314.47      3.76 o 
   2   6   2        2.02        2.57      0.26 o 
   3   6   2      825.23      833.72     10.68 o 
   4   6   2      145.54      131.58      1.87 o 
   5   6   2        2.77        2.40      0.31 o 
   6   6   2       15.92       16.79      0.73 o 
   7   6   2       22.93       19.27      1.03 o 
   8   6   2       30.86       29.09      2.63 o 
   9   6   2        0.25        0.11      0.53 o 
  10   6   2       37.24       40.12      2.51 o 
  -5   7   2       31.80       35.88      1.76 o 
  -4   7   2        7.29        6.19      0.86 o 
  -3   7   2        4.21        5.45      1.03 o 
  -2   7   2       39.31       34.40      1.45 o 
  -1   7   2       25.30       26.81      1.06 o 
   0   7   2      234.00      231.48      4.72 o 
   1   7   2       17.86       17.64      0.53 o 
   2   7   2      845.12      828.83      9.47 o 
   3   7   2      172.89      180.31      2.93 o 
   4   7   2       15.24       18.20      0.66 o 
   5   7   2      205.36      212.50      3.36 o 
   6   7   2      378.98      352.54      6.28 o 
   7   7   2       10.78       10.96      0.91 o 
   8   7   2        0.30        0.49      0.51 o 
   9   7   2       40.15       42.16      1.77 o 
  10   7   2        3.56        3.67      0.79 o 
  -4   8   2       31.07       32.56      2.37 o 
  -3   8   2       53.77       54.63      2.05 o 
  -2   8   2        1.17        1.02      0.55 o 
  -1   8   2       43.86       43.40      1.69 o 
   0   8   2      115.55      110.28      3.92 o 
   1   8   2      133.94      133.16      2.37 o 
   2   8   2      346.70      340.85      8.90 o 
   3   8   2      308.22      305.81      5.36 o 
   4   8   2       32.51       33.01      1.08 o 
   5   8   2        2.20        1.80      0.54 o 
   6   8   2       16.42       17.02      0.89 o 
   7   8   2       65.34       62.46      2.06 o 
   8   8   2        8.23        7.42      0.85 o 
   9   8   2        0.12       -0.77      0.53 o 
  10   8   2        7.25        8.32      1.01 o 
  -3   9   2        6.34        7.31      0.96 o 
  -2   9   2       29.90       27.45      1.47 o 
  -1   9   2        0.58        1.04      0.58 o 
   0   9   2        1.56        1.10      0.88 o 
   1   9   2        0.09        0.00      0.47 o 
   2   9   2       45.79       42.76      2.68 o 
   3   9   2        3.28        3.21      0.61 o 
   4   9   2       19.09       20.50      1.89 o 
   5   9   2       80.24       83.48      2.51 o 
   6   9   2       53.16       49.13      1.85 o 
   7   9   2        3.06        2.42      0.70 o 
   8   9   2        0.26        0.33      0.67 o 
   9   9   2       19.41       18.96      1.37 o 
  -1  10   2        1.74        1.07      0.64 o 
   0  10   2        0.01        0.01      0.51 o 
   1  10   2        9.86        7.81      1.19 o 
   2  10   2       22.75       23.49      2.28 o 
   3  10   2        5.40        4.08      0.72 o 
   4  10   2        1.28        0.66      1.13 o 
   5  10   2        1.23        0.84      0.60 o 
   6  10   2       32.24       36.58      1.68 o 
   7  10   2       16.70       13.05      1.10 o 
   8  10   2        1.05        2.31      0.75 o 
   1  11   2        0.10       -0.29      0.60 o 
   2  11   2        4.31        3.86      0.79 o 
   3  11   2       17.49       18.19      1.45 o 
   4  11   2        0.40        0.11      0.55 o 
   5  11   2        0.51        0.09      0.60 o 
   6  11   2        0.04        0.38      0.57 o 
   7  11   2        3.12        2.97      1.08 o 
  -6 -10   3       19.40       19.18      1.41 o 
  -5 -10   3        0.39        0.14      0.77 o 
  -4 -10   3        3.65        4.16      1.09 o 
  -3 -10   3       38.22       34.04      2.35 o 
  -2 -10   3       13.34       13.29      1.64 o 
  -1 -10   3        2.58        3.16      1.06 o 
   0 -10   3       11.94        8.95      1.49 o 
  -7  -9   3       20.59       23.12      1.41 o 
  -6  -9   3        0.41        0.60      0.60 o 
  -5  -9   3        9.04        8.81      1.26 o 
  -4  -9   3       22.92       23.13      1.26 o 
  -3  -9   3        5.89        4.37      0.71 o 
  -2  -9   3       29.32       26.10      1.33 o 
  -1  -9   3       34.28       41.33      2.96 o 
   0  -9   3        0.19        0.70      0.56 o 
   1  -9   3        0.41       -0.49      0.43 o 
   2  -9   3       17.22       20.45      3.52 o 
  -8  -8   3        1.88        1.68      0.68 o 
  -7  -8   3       31.51       31.27      1.52 o 
  -6  -8   3       70.09       71.02      1.60 o 
  -5  -8   3        2.56        1.94      0.44 o 
  -4  -8   3        1.86        2.03      0.41 o 
  -3  -8   3       25.73       25.37      0.97 o 
  -2  -8   3        0.03       -0.04      0.35 o 
  -1  -8   3        2.48        1.51      0.46 o 
   0  -8   3       21.33       23.08      1.25 o 
   1  -8   3       54.68       56.99      2.04 o 
   2  -8   3       20.32       18.20      1.22 o 
   3  -8   3       15.76       17.20      1.31 o 
   4  -8   3        5.49        8.65      1.09 o 
  -9  -7   3       12.74       15.34      1.22 o 
  -8  -7   3       47.68       48.79      1.92 o 
  -7  -7   3       13.57       14.37      0.74 o 
  -6  -7   3        0.01       -0.14      0.30 o 
  -5  -7   3       66.41       64.60      1.59 o 
  -4  -7   3       36.79       32.82      1.25 o 
  -3  -7   3        0.70        0.47      0.25 o 
  -2  -7   3       13.92       14.34      0.57 o 
  -1  -7   3       23.78       23.89      0.73 o 
   0  -7   3        0.05       -0.21      0.24 o 
   1  -7   3        0.19        0.64      0.58 o 
   2  -7   3       51.88       52.19      1.46 o 
   3  -7   3       34.09       34.52      1.54 o 
   4  -7   3       16.02       15.81      1.21 o 
   5  -7   3        1.38        1.45      1.00 o 
  -9  -6   3        0.06        0.07      0.57 o 
  -8  -6   3        5.58        5.09      0.96 o 
  -7  -6   3       44.74       43.25      1.15 o 
  -6  -6   3      110.71      112.63      2.07 o 
  -5  -6   3        4.59        4.53      0.36 o 
  -4  -6   3        0.99        0.38      0.24 o 
  -3  -6   3       42.14       34.47      0.83 o 
  -2  -6   3       49.24       50.19      1.06 o 
  -1  -6   3        0.78        1.21      0.22 o 
   0  -6   3       95.54       96.18      1.52 o 
   1  -6   3       35.74       32.69      0.87 o 
   2  -6   3        2.61        1.43      0.36 o 
   3  -6   3       23.96       24.45      0.70 o 
   4  -6   3        3.28        3.38      0.89 o 
   5  -6   3        0.06       -0.23      0.53 o 
   6  -6   3        0.54        0.22      0.63 o 
  -9  -5   3       21.16       19.28      1.29 o 
  -8  -5   3       14.54       13.60      0.72 o 
  -7  -5   3       42.76       40.94      1.10 o 
  -6  -5   3       63.18       62.42      1.18 o 
  -5  -5   3      141.39      139.38      2.06 o 
  -4  -5   3       40.97       42.82      0.85 o 
  -3  -5   3      134.47      141.02      2.21 o 
  -2  -5   3       18.14       17.97      0.49 o 
  -1  -5   3       32.38       33.08      0.68 o 
   0  -5   3       74.38       84.31      1.41 o 
   1  -5   3        0.12       -0.30      0.15 o 
   2  -5   3       38.30       33.77      0.68 o 
   3  -5   3       58.15       62.10      1.12 o 
   4  -5   3       37.38       38.14      1.40 o 
   5  -5   3       16.20       13.96      1.05 o 
   6  -5   3        2.66        2.31      0.77 o 
   7  -5   3        0.31       -0.17      0.62 o 
  -9  -4   3       23.19       24.44      1.58 o 
  -8  -4   3       21.45       18.92      0.80 o 
  -7  -4   3        2.07        3.11      0.41 o 
  -6  -4   3        4.06        2.07      0.26 o 
  -5  -4   3       50.63       51.53      0.87 o 
  -4  -4   3        0.06        0.05      0.16 o 
  -3  -4   3       46.23       40.61      0.69 o 
  -2  -4   3        6.67        5.50      0.29 o 
  -1  -4   3      698.50      720.19      8.81 o 
   0  -4   3       28.10       34.65      0.61 o 
   1  -4   3       92.04       91.52      1.22 o 
   2  -4   3       46.82       51.69      0.83 o 
   3  -4   3      277.69      275.10      3.79 o 
   4  -4   3      224.40      234.25      2.96 o 
   5  -4   3       18.15       19.80      0.73 o 
   6  -4   3        0.76        0.61      0.34 o 
   7  -4   3        3.29        2.17      0.56 o 
  -9  -3   3        7.62        6.68      0.79 o 
  -8  -3   3        0.02       -0.26      0.35 o 
  -7  -3   3        4.69        5.41      0.58 o 
  -6  -3   3       87.62       85.69      1.31 o 
  -5  -3   3      338.69      332.86      4.00 o 
  -4  -3   3       11.97       11.18      0.36 o 
  -3  -3   3      381.09      373.62      4.30 o 
  -2  -3   3       43.10       54.40      0.72 o 
  -1  -3   3        0.02        0.57      0.19 o 
   0  -3   3     1011.83     1060.33     10.20 o 
   1  -3   3      405.05      427.57      4.54 o 
   2  -3   3      719.31      721.84      6.64 o 
   3  -3   3        0.02        0.30      0.14 o 
   4  -3   3      348.80      346.09      4.11 o 
   5  -3   3       47.78       53.36      3.02 o 
   6  -3   3       14.87       14.35      0.99 o 
   7  -3   3        0.41        0.21      0.40 o 
   8  -3   3       20.24       18.55      2.67 o 
  -9  -2   3        9.84       10.50      1.46 o 
  -8  -2   3       81.13       81.97      1.98 o 
  -7  -2   3       18.82       17.26      0.66 o 
  -6  -2   3       60.78       63.36      1.15 o 
  -5  -2   3       33.11       33.57      0.66 o 
  -4  -2   3      357.22      360.75      3.93 o 
  -3  -2   3      205.58      199.31      2.22 o 
  -2  -2   3      107.61       97.36      1.06 o 
  -1  -2   3      844.65      811.66      9.90 o 
   0  -2   3      704.17      726.41      7.03 o 
   1  -2   3       33.57       38.47      0.45 o 
   2  -2   3      119.78      125.84      1.35 o 
   3  -2   3     1758.95     1733.16     21.62 o 
   4  -2   3      149.49      153.66      1.97 o 
   5  -2   3      167.53      168.96      2.34 o 
   6  -2   3       92.12       93.02      2.07 o 
   7  -2   3       18.06       14.82      1.66 o 
   8  -2   3        0.13        0.87      0.62 o 
   9  -2   3       10.88       12.78      1.22 o 
  -9  -1   3       22.16       19.57      1.92 o 
  -8  -1   3        1.94        2.84      0.66 o 
  -7  -1   3       63.48       61.98      1.55 o 
  -6  -1   3      240.99      246.04      3.33 o 
  -5  -1   3      347.08      342.70      4.42 o 
  -4  -1   3      225.23      246.81      2.76 o 
  -3  -1   3      590.25      574.97      6.07 o 
  -2  -1   3     1976.20     2001.82     55.79 o 
  -1  -1   3       77.12       96.48      1.03 o 
   1  -1   3        0.13       -0.15      0.08 o 
   2  -1   3      876.31      876.74      7.95 o 
   3  -1   3       31.80       41.31      0.61 o 
   4  -1   3     2423.03     2361.17     36.10 o 
   5  -1   3      184.35      177.58      2.45 o 
   6  -1   3      158.21      150.32      2.91 o 
   7  -1   3       32.58       31.87      1.36 o 
   8  -1   3       11.72       11.41      1.02 o 
   9  -1   3        0.01        0.03      0.79 o 
  -9   0   3       11.43       11.19      1.52 o 
  -8   0   3       35.02       38.66      1.62 o 
  -7   0   3        0.19        0.06      0.36 o 
  -6   0   3       16.47       14.03      0.59 o 
  -5   0   3      713.62      702.62      9.68 o 
  -4   0   3      850.92      859.05     10.48 o 
  -3   0   3       33.05       34.29      0.53 o 
  -2   0   3      751.80      706.25      6.51 o 
  -1   0   3       59.86       50.78      0.51 o 
   0   0   3      651.86      649.83     13.10 o 
   1   0   3       32.12       33.89      0.41 o 
   2   0   3       33.45       41.29      0.54 o 
   3   0   3     1100.68     1085.84     11.89 o 
   4   0   3      311.00      334.00      3.90 o 
   5   0   3       34.63       29.08      0.64 o 
   6   0   3        3.63        3.00      0.32 o 
   7   0   3       11.10        8.30      0.63 o 
   8   0   3       15.11       10.97      1.13 o 
   9   0   3        8.07        8.73      0.99 o 
  10   0   3        4.83        4.79      0.87 o 
  -8   1   3        8.84        9.21      1.35 o 
  -7   1   3       64.74       60.32      1.62 o 
  -6   1   3        3.93        4.08      0.45 o 
  -5   1   3       39.17       37.41      1.59 o 
  -4   1   3        5.13        4.79      0.28 o 
  -3   1   3      392.09      344.32      3.73 o 
  -2   1   3     1478.17     1540.47     31.73 o 
  -1   1   3       61.41       51.95      0.59 o 
   0   1   3      115.93      100.54      1.20 o 
   1   1   3      366.13      329.49      3.42 o 
   2   1   3      299.23      322.93      3.14 o 
   3   1   3       46.40       46.11      0.63 o 
   4   1   3      926.09      939.11     10.90 o 
   5   1   3       68.58       60.46      1.41 o 
   6   1   3        9.80        9.02      0.43 o 
   7   1   3        0.13       -0.24      0.51 o 
   8   1   3        5.99        6.10      0.76 o 
   9   1   3        0.23        0.37      0.57 o 
  10   1   3        5.64        5.28      0.87 o 
  -8   2   3        4.79        3.73      1.06 o 
  -7   2   3        0.13        0.11      0.76 o 
  -6   2   3       24.28       25.94      0.97 o 
  -5   2   3       47.08       48.27      1.08 o 
  -4   2   3       14.03       13.61      0.50 o 
  -3   2   3       14.91       13.89      0.34 o 
  -1   2   3      398.43      424.87      4.48 o 
   0   2   3     1196.09     1163.78     25.24 o 
   1   2   3       13.83       11.41      0.17 o 
   2   2   3        0.96        0.15      0.07 o 
   3   2   3      446.80      463.37      4.79 o 
   4   2   3       28.11       24.52      0.48 o 
   5   2   3      104.15       93.27      1.38 o 
   6   2   3       41.93       42.21      1.37 o 
   7   2   3        0.13        0.65      0.35 o 
   8   2   3       31.80       27.82      2.40 o 
   9   2   3        8.22        7.08      0.86 o 
  10   2   3        5.02        8.28      1.68 o 
  -8   3   3        3.50        2.61      1.03 o 
  -7   3   3       15.84       15.61      1.33 o 
  -6   3   3        1.11        1.40      0.37 o 
  -5   3   3        3.94        2.57      0.35 o 
  -4   3   3        0.29        0.15      0.23 o 
  -3   3   3      250.78      240.21      3.54 o 
  -2   3   3      389.60      416.19      4.86 o 
  -1   3   3      528.25      537.62      5.57 o 
   0   3   3      316.77      340.59      3.06 o 
   1   3   3      345.70      378.49      3.53 o 
   2   3   3     1271.38     1335.46     25.20 o 
   3   3   3       35.27       31.81      0.56 o 
   4   3   3      556.56      549.53      6.15 o 
   5   3   3       80.70       80.15      1.23 o 
   6   3   3       70.33       57.88      1.02 o 
   7   3   3       18.65       17.53      0.63 o 
   8   3   3        9.14        9.39      0.98 o 
   9   3   3        1.88        0.97      0.57 o 
  10   3   3        7.76        7.61      0.94 o 
  -7   4   3       16.65       13.83      1.66 o 
  -6   4   3       61.71       63.90      3.03 o 
  -5   4   3        3.18        3.02      0.47 o 
  -4   4   3       42.43       37.52      1.10 o 
  -3   4   3       11.97       11.22      0.49 o 
  -2   4   3      358.12      354.19      4.63 o 
  -1   4   3       19.32       19.63      0.35 o 
   0   4   3     1783.66     2004.30     37.91 o 
   1   4   3       10.84       11.11      0.36 o 
   2   4   3      108.83      130.43      1.51 o 
   3   4   3      215.40      265.55      3.08 o 
   4   4   3      275.05      260.23      3.32 o 
   5   4   3      573.42      564.42      6.95 o 
   6   4   3       58.63       64.30      1.12 o 
   7   4   3       17.19       11.13      0.65 o 
   8   4   3       44.97       45.30      3.63 o 
   9   4   3       34.38       35.89      1.55 o 
  10   4   3        1.75        0.32      0.66 o 
  -6   5   3        1.81        1.03      0.76 o 
  -5   5   3       56.14       56.94      1.98 o 
  -4   5   3       21.88       22.90      1.04 o 
  -3   5   3      139.68      127.74      2.55 o 
  -2   5   3        0.08        0.10      0.14 o 
  -1   5   3      114.42      106.84      1.48 o 
   0   5   3        0.23        1.22      0.43 o 
   1   5   3      339.65      360.23      3.90 o 
   2   5   3      115.07      123.41      1.48 o 
   3   5   3        5.38        7.79      0.35 o 
   4   5   3       86.40       88.92      1.34 o 
   5   5   3        3.51        3.94      0.28 o 
   6   5   3      619.00      604.81      7.51 o 
   7   5   3        0.37        0.52      0.41 o 
   8   5   3        3.20        3.50      0.61 o 
   9   5   3        4.92        5.14      0.76 o 
  10   5   3       18.96       19.28      1.99 o 
  -6   6   3       14.38       12.14      1.64 o 
  -5   6   3        1.79        2.17      0.64 o 
  -4   6   3        2.22        1.50      0.57 o 
  -3   6   3       33.64       32.49      1.29 o 
  -2   6   3      298.67      282.20      4.96 o 
  -1   6   3      111.74      114.28      1.97 o 
   0   6   3       95.22      100.03      1.43 o 
   1   6   3      292.26      290.91      3.51 o 
   2   6   3       22.98       23.93      0.50 o 
   3   6   3       89.10      110.07      1.54 o 
   4   6   3       66.73       62.35      0.98 o 
   5   6   3      262.52      256.61      3.41 o 
   6   6   3       38.08       44.57      1.05 o 
   7   6   3      113.59      113.40      2.38 o 
   8   6   3       43.56       46.97      1.74 o 
   9   6   3       11.04       11.59      2.14 o 
  10   6   3        3.56        3.22      0.76 o 
  -5   7   3       12.79       11.10      1.11 o 
  -4   7   3        4.51        5.34      0.79 o 
  -3   7   3       31.02       30.01      2.17 o 
  -2   7   3       17.11       16.43      1.00 o 
  -1   7   3      119.85      117.07      2.43 o 
   0   7   3       12.57       11.91      0.68 o 
   1   7   3        6.29        6.03      0.32 o 
   2   7   3       10.81        9.10      0.35 o 
   3   7   3        4.40        4.46      0.36 o 
   4   7   3      311.33      292.50      4.08 o 
   5   7   3        7.93        8.42      0.44 o 
   6   7   3      289.88      287.05      4.45 o 
   7   7   3       13.80       14.73      1.00 o 
   8   7   3       43.47       43.30      1.72 o 
   9   7   3       14.56       13.19      1.15 o 
  10   7   3       38.17       38.32      2.45 o 
  -4   8   3        0.71        0.01      0.61 o 
  -3   8   3        8.61        9.46      0.98 o 
  -2   8   3       81.97       77.84      2.46 o 
  -1   8   3       26.91       27.58      2.24 o 
   0   8   3       14.06       12.95      0.98 o 
   1   8   3      331.52      339.95      9.54 o 
   2   8   3       53.85       48.01      1.33 o 
   3   8   3        3.56        3.13      0.47 o 
   4   8   3      262.52      251.44      4.51 o 
   5   8   3      263.22      260.64      4.11 o 
   6   8   3        0.30        0.98      0.37 o 
   7   8   3       99.68       95.86      2.89 o 
   8   8   3       15.52       16.56      1.21 o 
   9   8   3        7.29        5.99      1.71 o 
  10   8   3        1.54        1.32      0.72 o 
  -3   9   3        0.19       -0.19      0.60 o 
  -2   9   3        4.62        4.59      0.80 o 
  -1   9   3       27.28       27.62      1.42 o 
   0   9   3       14.47       14.07      1.10 o 
   1   9   3        0.79        1.50      0.89 o 
   2   9   3      130.05      127.90      3.36 o 
   3   9   3        0.67        0.79      0.67 o 
   4   9   3        0.30       -0.35      0.40 o 
   5   9   3       19.06       17.32      1.07 o 
   6   9   3       79.35       72.40      2.30 o 
   7   9   3       10.58       13.54      1.64 o 
   8   9   3        1.85        0.79      0.62 o 
   9   9   3        9.65        8.55      0.99 o 
  -1  10   3        0.16       -0.14      0.60 o 
   0  10   3        7.54        6.44      0.89 o 
   1  10   3       10.63       12.43      1.08 o 
   2  10   3        5.99        4.93      0.77 o 
   3  10   3       10.33       12.36      1.04 o 
   4  10   3       12.57       11.26      1.00 o 
   5  10   3       13.77       12.08      1.05 o 
   6  10   3       24.60       21.92      1.32 o 
   7  10   3       26.31       22.85      1.35 o 
   8  10   3        9.82       10.92      1.10 o 
   9  10   3        0.13       -0.58      1.09 o 
   1  11   3        2.70        3.39      0.82 o 
   2  11   3       14.12       13.13      1.18 o 
   3  11   3        8.99        8.59      1.55 o 
   4  11   3       14.37       15.41      1.78 o 
   5  11   3       13.74       12.59      1.19 o 
   6  11   3        4.56        4.14      0.79 o 
   7  11   3       11.63       12.21      1.20 o 
  -5 -10   4       10.65       13.25      1.21 o 
  -4 -10   4       12.28       12.85      1.19 o 
  -3 -10   4       11.38       11.48      1.10 o 
  -2 -10   4       26.30       33.13      1.67 o 
  -1 -10   4       15.26       16.86      1.30 o 
  -7  -9   4       20.68       18.78      1.37 o 
  -6  -9   4        3.69        1.96      0.67 o 
  -5  -9   4        4.17        3.48      0.73 o 
  -4  -9   4        7.61        7.05      0.83 o 
  -3  -9   4       13.88       16.64      1.21 o 
  -2  -9   4        0.00       -0.13      0.54 o 
  -1  -9   4       55.90       57.76      2.08 o 
   0  -9   4       22.81       24.81      1.72 o 
   1  -9   4        3.05        3.36      0.72 o 
   2  -9   4        2.92        1.95      1.09 o 
  -8  -8   4        8.29        8.72      1.00 o 
  -7  -8   4        1.47        0.58      0.60 o 
  -6  -8   4       22.17       19.79      0.98 o 
  -5  -8   4       21.86       23.42      1.05 o 
  -4  -8   4       26.99       29.51      1.08 o 
  -3  -8   4        7.11        7.99      0.56 o 
  -2  -8   4       20.48       24.21      0.85 o 
  -1  -8   4        4.39        4.01      0.46 o 
   0  -8   4       53.83       54.87      1.34 o 
   1  -8   4       10.76       13.74      0.85 o 
   2  -8   4        6.85        4.87      0.83 o 
   3  -8   4        2.24        1.75      0.98 o 
  -8  -7   4       25.77       29.68      1.53 o 
  -7  -7   4       45.65       47.81      1.55 o 
  -6  -7   4       38.01       33.99      1.17 o 
  -5  -7   4       31.86       29.08      0.90 o 
  -4  -7   4       13.28       12.60      0.78 o 
  -3  -7   4       19.54       21.08      0.73 o 
  -2  -7   4        1.65        1.46      0.28 o 
  -1  -7   4       24.27       28.75      0.81 o 
   0  -7   4        5.70        5.52      0.39 o 
   1  -7   4        1.78        2.32      0.49 o 
   2  -7   4        6.65        7.52      0.64 o 
   3  -7   4       49.87       52.16      1.97 o 
   4  -7   4        0.15        0.51      0.62 o 
  -9  -6   4        2.42        2.93      0.71 o 
  -8  -6   4        0.01        0.00      0.51 o 
  -7  -6   4       22.67       23.93      1.03 o 
  -6  -6   4       37.67       33.64      0.96 o 
  -5  -6   4       45.45       41.41      0.92 o 
  -4  -6   4       33.15       32.51      0.78 o 
  -3  -6   4        4.22        3.66      0.32 o 
  -2  -6   4       99.30      102.64      1.62 o 
  -1  -6   4        0.06        0.37      0.20 o 
   0  -6   4       26.12       30.16      0.87 o 
   1  -6   4        2.16        2.37      0.28 o 
   2  -6   4        4.07        3.03      0.32 o 
   3  -6   4        1.11        0.79      0.28 o 
   4  -6   4       41.61       40.49      4.06 o 
   5  -6   4        3.71        4.04      0.76 o 
   6  -6   4        0.07        0.72      0.92 o 
  -9  -5   4        6.49        6.73      0.88 o 
  -8  -5   4       16.59       17.84      0.92 o 
  -7  -5   4       54.45       51.76      1.48 o 
  -6  -5   4        0.05        0.43      0.33 o 
  -5  -5   4      524.26      494.86      6.33 o 
  -4  -5   4      152.78      150.58      2.18 o 
  -3  -5   4       15.24       12.04      0.53 o 
  -2  -5   4        0.41        0.58      0.15 o 
  -1  -5   4      294.38      318.60      3.82 o 
   0  -5   4        1.29        0.39      0.19 o 
   1  -5   4      170.61      185.13      2.17 o 
   2  -5   4      112.60      115.16      1.61 o 
   3  -5   4        0.14        0.00      0.26 o 
   4  -5   4       23.90       28.16      0.87 o 
   5  -5   4        2.17        2.58      0.60 o 
   6  -5   4        4.09        3.06      0.69 o 
  -9  -4   4        0.21        0.29      0.52 o 
  -8  -4   4       34.86       37.75      1.30 o 
  -7  -4   4       99.74       98.20      1.89 o 
  -6  -4   4       52.25       51.21      0.94 o 
  -5  -4   4      105.99      104.59      1.64 o 
  -4  -4   4      273.08      261.85      3.96 o 
  -3  -4   4       27.99       25.24      0.55 o 
  -2  -4   4        0.08        0.43      0.16 o 
  -1  -4   4       37.91       49.77      0.73 o 
   0  -4   4       43.37       47.54      0.66 o 
   1  -4   4       38.06       36.82      0.62 o 
   2  -4   4       14.00       15.68      0.43 o 
   3  -4   4       15.44       17.72      0.49 o 
   4  -4   4       15.16       13.40      0.53 o 
   5  -4   4        1.24        0.64      0.28 o 
   6  -4   4        9.06       10.38      0.64 o 
   7  -4   4        4.33        5.62      0.69 o 
  -9  -3   4       15.97       17.36      1.81 o 
  -8  -3   4        7.86        7.73      0.66 o 
  -7  -3   4        0.95        1.74      0.35 o 
  -6  -3   4      135.44      141.30      1.95 o 
  -5  -3   4       92.29       83.84      1.24 o 
  -4  -3   4        0.10        0.13      0.14 o 
  -3  -3   4        8.07       10.79      0.51 o 
  -2  -3   4       12.47       13.48      0.30 o 
  -1  -3   4     1831.48     1930.07     52.66 o 
   0  -3   4      317.59      344.07      3.43 o 
   1  -3   4      714.25      724.02      7.58 o 
   2  -3   4      203.23      200.45      2.27 o 
   3  -3   4       30.28       29.78      0.55 o 
   4  -3   4        8.70        7.20      0.42 o 
   5  -3   4       11.34        8.16      0.51 o 
   6  -3   4       51.14       45.56      1.37 o 
   7  -3   4       13.17       13.86      0.87 o 
   8  -3   4        5.43        4.98      0.83 o 
  -9  -2   4        0.12        0.20      0.77 o 
  -8  -2   4       19.85       20.48      1.16 o 
  -7  -2   4        1.98        2.59      0.70 o 
  -6  -2   4      228.23      229.03      2.92 o 
  -5  -2   4       31.55       30.94      0.61 o 
  -4  -2   4      271.02      273.07      3.22 o 
  -3  -2   4        2.84        1.21      0.16 o 
  -2  -2   4        0.73        0.70      0.09 o 
  -1  -2   4       45.68       53.26      0.71 o 
   0  -2   4      277.99      273.22      2.92 o 
   1  -2   4      151.23      136.18      1.45 o 
   2  -2   4      287.17      291.07      2.97 o 
   3  -2   4      803.41      822.04      9.26 o 
   4  -2   4       29.12       24.33      0.60 o 
   5  -2   4      113.35      108.39      1.72 o 
   6  -2   4        4.17        5.58      0.46 o 
   7  -2   4       46.81       48.39      1.46 o 
   8  -2   4       45.70       48.19      1.55 o 
   9  -2   4        0.82        1.07      0.71 o 
  -9  -1   4       29.30       26.52      2.01 o 
  -8  -1   4       21.21       21.68      1.17 o 
  -7  -1   4        7.24        6.74      0.57 o 
  -6  -1   4       70.25       71.82      1.43 o 
  -5  -1   4      313.77      308.50      3.75 o 
  -4  -1   4       39.63       40.59      0.98 o 
  -3  -1   4      202.51      244.07      2.68 o 
  -2  -1   4       61.46       77.15      0.88 o 
  -1  -1   4     1378.26     1353.66     37.94 o 
   0  -1   4      324.36      334.30      3.52 o 
   1  -1   4      536.45      544.81      5.03 o 
   2  -1   4      362.24      345.84      3.26 o 
   3  -1   4       45.01       52.35      0.72 o 
   4  -1   4       59.77       64.49      1.08 o 
   5  -1   4      155.16      155.06      2.24 o 
   6  -1   4      445.39      420.91      7.09 o 
   7  -1   4        6.44        5.95      0.86 o 
   8  -1   4       92.74       86.46      2.66 o 
   9  -1   4       20.08       20.49      1.37 o 
  -9   0   4        1.14        1.29      0.89 o 
  -8   0   4       12.47       12.69      1.46 o 
  -7   0   4       25.98       27.84      1.02 o 
  -6   0   4      119.85      124.47      4.28 o 
  -5   0   4      143.83      139.52      2.24 o 
  -4   0   4      415.79      436.31      5.09 o 
  -3   0   4      333.67      350.25      4.07 o 
  -2   0   4     1311.53     1405.37     28.61 o 
  -1   0   4       15.79       12.82      0.32 o 
   0   0   4     1550.37     1585.56     44.28 o 
   1   0   4       24.25       20.79      0.38 o 
   2   0   4     1151.11     1110.19     17.57 o 
   3   0   4      250.00      254.10      2.82 o 
   4   0   4        0.01       -0.17      0.12 o 
   5   0   4       11.55       12.49      0.37 o 
   6   0   4      186.97      167.41      4.14 o 
   7   0   4       47.50       47.48      1.34 o 
   8   0   4        1.09        2.52      1.18 o 
   9   0   4       19.11       17.49      1.27 o 
  -8   1   4        2.20        2.24      0.92 o 
  -7   1   4        6.67        6.65      0.61 o 
  -6   1   4       21.09       21.91      0.87 o 
  -5   1   4      280.09      286.35      4.23 o 
  -4   1   4       22.57       19.95      0.55 o 
  -3   1   4      131.95      133.25      1.70 o 
  -2   1   4       44.78       50.04      0.66 o 
  -1   1   4      487.72      532.25      4.68 o 
   1   1   4      231.52      218.99      3.16 o 
   3   1   4        8.28       10.77      0.26 o 
   4   1   4       89.01       85.49      1.26 o 
   5   1   4       17.79       17.42      0.54 o 
   6   1   4       49.43       50.12      1.06 o 
   7   1   4       12.14       10.30      0.66 o 
   8   1   4        8.32       11.25      0.92 o 
   9   1   4        0.58        0.20      0.66 o 
  10   1   4        2.57        1.92      0.76 o 
  -8   2   4        0.67        0.06      0.80 o 
  -7   2   4        0.01       -0.20      0.66 o 
  -6   2   4        1.88        2.07      0.36 o 
  -5   2   4       90.87       87.01      1.45 o 
  -4   2   4      323.56      327.89      4.25 o 
  -3   2   4       31.48       31.27      0.55 o 
  -2   2   4        3.34        1.21      0.21 o 
  -1   2   4       80.77       86.81      0.95 o 
   0   2   4       39.29       31.42      0.41 o 
   1   2   4      366.82      375.44      3.73 o 
   4   2   4       38.99       36.61      0.71 o 
   5   2   4        0.72        0.10      0.15 o 
   6   2   4        6.72        5.65      0.33 o 
   7   2   4       18.24       17.78      0.85 o 
   8   2   4        3.39        3.01      0.58 o 
   9   2   4       12.28       10.85      0.99 o 
  10   2   4        1.92        3.57      0.78 o 
  -7   3   4       15.26       15.01      1.66 o 
  -6   3   4        6.61        8.05      1.34 o 
  -5   3   4       26.96       28.91      1.05 o 
  -4   3   4       89.64       86.52      1.58 o 
  -3   3   4      178.24      185.84      2.82 o 
  -2   3   4      162.53      173.10      2.17 o 
  -1   3   4      142.80      161.97      1.86 o 
   0   3   4      551.41      620.00      6.52 o 
   1   3   4      635.58      661.72      6.15 o 
   2   3   4      208.92      206.73      2.24 o 
   3   3   4      451.26      451.90      5.57 o 
   4   3   4      459.15      456.24      5.14 o 
   5   3   4      144.55      149.45      2.05 o 
   6   3   4       26.87       23.53      0.61 o 
   7   3   4        1.38        0.14      0.29 o 
   8   3   4        4.92        5.77      0.68 o 
   9   3   4        3.71        2.38      0.63 o 
  10   3   4        0.34        0.47      0.60 o 
  -7   4   4       10.52       10.93      1.55 o 
  -6   4   4        9.24        8.90      1.32 o 
  -5   4   4      109.67      106.65      2.33 o 
  -4   4   4      174.69      170.22      4.35 o 
  -3   4   4       91.21       86.75      1.56 o 
  -2   4   4       92.97       91.82      1.56 o 
   0   4   4      340.17      361.31      3.92 o 
   1   4   4       86.22       97.74      1.19 o 
   4   4   4      545.09      527.87      5.94 o 
   5   4   4      203.96      205.42      2.73 o 
   6   4   4      251.45      245.72      3.26 o 
   7   4   4       30.58       35.44      1.08 o 
   8   4   4        0.69        0.80      0.67 o 
   9   4   4       37.36       37.94      1.60 o 
  10   4   4        6.87        6.66      1.16 o 
  -6   5   4       34.06       34.15      2.30 o 
  -5   5   4        0.85        0.51      0.54 o 
  -4   5   4       83.75       85.84      1.98 o 
  -3   5   4      309.84      293.48      5.12 o 
  -2   5   4        5.63        4.56      0.34 o 
  -1   5   4       13.55       16.75      0.44 o 
   0   5   4        4.31        5.89      0.36 o 
   1   5   4      173.88      159.00      1.77 o 
   2   5   4      114.29      140.71      1.70 o 
   3   5   4      760.66      788.69      8.98 o 
   4   5   4      194.30      178.84      2.40 o 
   5   5   4        0.98        0.69      0.22 o 
   6   5   4      316.54      294.34      3.86 o 
   7   5   4       14.35       14.43      0.71 o 
   8   5   4      102.28      103.13      6.33 o 
   9   5   4        2.81        5.09      0.75 o 
  10   5   4       25.70       24.91      1.99 o 
  -5   6   4       72.04       81.71      3.76 o 
  -4   6   4       40.92       41.45      1.99 o 
  -3   6   4       46.05       50.92      2.24 o 
  -2   6   4      200.83      199.03      3.68 o 
  -1   6   4       16.54       16.98      0.64 o 
   0   6   4      262.25      255.07      3.38 o 
   1   6   4        4.03        3.86      0.30 o 
   2   6   4      369.79      367.28      4.38 o 
   3   6   4       24.58       20.16      0.50 o 
   4   6   4      231.77      228.11      2.82 o 
   5   6   4      262.94      269.08      3.55 o 
   6   6   4      160.53      160.90      3.17 o 
   7   6   4       28.15       29.84      1.02 o 
   8   6   4       13.64       11.02      0.94 o 
   9   6   4       46.54       47.56      1.83 o 
  10   6   4        4.55        5.44      0.87 o 
  -5   7   4        0.89        0.92      0.92 o 
  -4   7   4       94.14      107.29      3.16 o 
  -3   7   4      104.70      100.21      2.91 o 
  -2   7   4       21.48       20.16      0.90 o 
  -1   7   4       50.01       49.62      1.54 o 
   0   7   4       14.00       14.21      0.90 o 
   1   7   4      257.16      250.17      3.38 o 
   2   7   4       98.35      102.10      1.57 o 
   3   7   4       40.70       44.03      0.81 o 
   4   7   4       20.71       19.23      0.56 o 
   5   7   4       11.62       12.55      0.60 o 
   6   7   4        2.73        3.61      0.49 o 
   7   7   4        0.34        0.81      0.51 o 
   8   7   4       68.78       65.72      2.16 o 
   9   7   4        1.39        1.72      0.67 o 
  10   7   4       19.18       21.86      1.75 o 
  -4   8   4        1.01        1.95      1.00 o 
  -3   8   4       24.69       26.36      1.42 o 
  -2   8   4       54.25       55.23      2.24 o 
  -1   8   4        4.30        3.04      0.61 o 
   0   8   4       31.24       29.11      1.05 o 
   1   8   4        0.01       -0.42      0.30 o 
   2   8   4       75.02       72.15      2.64 o 
   3   8   4      128.04      133.03      2.39 o 
   4   8   4       17.64       15.19      0.63 o 
   5   8   4      100.57      102.32      1.92 o 
   6   8   4      111.62      106.72      2.36 o 
   7   8   4        0.11        0.37      0.37 o 
   8   8   4        9.84        9.16      0.95 o 
   9   8   4       27.47       24.77      1.39 o 
  10   8   4        6.27        5.56      0.92 o 
  -2   9   4       11.99       11.73      1.82 o 
  -1   9   4       23.56       25.81      2.51 o 
   0   9   4        7.65        8.37      0.89 o 
   1   9   4       46.04       42.27      1.65 o 
   2   9   4       23.11       24.02      1.23 o 
   3   9   4       16.57       16.35      1.04 o 
   4   9   4       28.69       26.93      0.92 o 
   5   9   4        0.06       -0.38      0.42 o 
   6   9   4       39.67       42.69      1.31 o 
   7   9   4       11.10       10.71      0.96 o 
   8   9   4       11.38       12.76      1.12 o 
   9   9   4        0.25        0.70      0.60 o 
  -1  10   4        2.84        2.45      0.98 o 
   0  10   4        1.35        1.99      0.65 o 
   1  10   4        3.63        2.76      0.68 o 
   2  10   4       14.53       10.23      0.95 o 
   3  10   4        2.28        3.80      0.68 o 
   4  10   4       13.66       15.05      1.28 o 
   5  10   4       26.04       26.37      1.35 o 
   6  10   4        0.00        0.72      0.54 o 
   7  10   4        3.04        3.99      0.75 o 
   8  10   4       21.42       21.81      1.37 o 
   9  10   4        3.98        3.97      0.82 o 
   1  11   4        0.00        0.32      0.64 o 
   2  11   4        3.19        2.28      0.73 o 
   3  11   4        4.82        5.60      0.85 o 
   4  11   4        0.19        0.06      0.56 o 
   5  11   4       13.67       13.05      1.15 o 
   6  11   4       52.66       56.12      2.19 o 
   7  11   4        1.02        1.65      0.71 o 
  -6  -9   5       40.07       42.78      1.88 o 
  -5  -9   5        0.20        0.21      0.60 o 
  -4  -9   5        6.99        8.04      0.91 o 
  -3  -9   5       22.20       21.67      1.26 o 
  -2  -9   5        4.90        5.90      1.16 o 
  -1  -9   5        0.57        0.89      0.57 o 
   0  -9   5        5.36        5.71      0.81 o 
   1  -9   5       23.74       21.12      1.89 o 
  -7  -8   5        0.06       -0.31      0.56 o 
  -6  -8   5        3.47        3.35      0.55 o 
  -5  -8   5        4.96        5.97      0.88 o 
  -4  -8   5       14.10       12.38      0.79 o 
  -3  -8   5        6.96        5.68      0.58 o 
  -2  -8   5       11.68       10.93      0.74 o 
  -1  -8   5       20.38       22.66      0.96 o 
   0  -8   5        1.04        0.79      0.41 o 
   1  -8   5        3.69        3.56      0.66 o 
   2  -8   5       26.55       25.40      1.98 o 
   3  -8   5       15.31       14.61      1.75 o 
  -8  -7   5        0.71        0.20      0.65 o 
  -7  -7   5        5.34        5.18      0.61 o 
  -6  -7   5       54.58       54.83      1.57 o 
  -5  -7   5        0.33        0.92      0.41 o 
  -4  -7   5        2.60        3.25      0.47 o 
  -3  -7   5        9.63        9.99      0.66 o 
  -2  -7   5       19.66       17.04      0.68 o 
  -1  -7   5        6.82        7.85      0.45 o 
   0  -7   5        8.76        9.29      0.76 o 
   1  -7   5        4.13        4.90      0.46 o 
   2  -7   5        0.75       -0.02      0.41 o 
   3  -7   5       40.04       45.32      2.64 o 
   4  -7   5        0.85        0.95      0.86 o 
  -8  -6   5        3.42        3.54      0.72 o 
  -7  -6   5        1.55        0.82      0.45 o 
  -6  -6   5       21.30       22.89      0.96 o 
  -5  -6   5       57.10       61.30      1.60 o 
  -4  -6   5        4.00        3.11      0.32 o 
  -3  -6   5        8.25        5.18      0.36 o 
  -2  -6   5        4.60        4.47      0.29 o 
  -1  -6   5       11.67       12.63      0.45 o 
   0  -6   5        0.86        1.39      0.23 o 
   1  -6   5        0.67        0.49      0.23 o 
   2  -6   5       18.08       17.16      0.61 o 
   3  -6   5       14.36       16.06      0.64 o 
   4  -6   5       42.06       43.08      1.82 o 
   5  -6   5        2.64        4.30      1.15 o 
  -8  -5   5        6.98        5.62      0.64 o 
  -7  -5   5       20.39       19.86      0.99 o 
  -6  -5   5        5.60        6.46      0.59 o 
  -5  -5   5        0.00       -0.23      0.25 o 
  -4  -5   5       24.66       28.86      1.30 o 
  -3  -5   5      305.32      289.91      3.82 o 
  -2  -5   5      424.46      406.83      5.71 o 
  -1  -5   5      382.16      385.56      4.36 o 
   0  -5   5       13.05       12.69      0.44 o 
   1  -5   5        1.09        1.83      0.22 o 
   2  -5   5        7.41        8.38      0.42 o 
   3  -5   5       97.15       99.64      1.83 o 
   4  -5   5       25.18       26.83      1.74 o 
   5  -5   5       12.37       14.11      1.08 o 
   6  -5   5       18.69       20.98      1.89 o 
  -8  -4   5        5.39        5.99      0.62 o 
  -7  -4   5        2.27        1.81      0.45 o 
  -6  -4   5      164.64      169.11      3.53 o 
  -5  -4   5      245.07      258.05      4.48 o 
  -4  -4   5       11.17       13.04      0.54 o 
  -3  -4   5      670.15      668.83      7.59 o 
  -2  -4   5      289.14      282.64      3.50 o 
  -1  -4   5       82.71       81.13      1.08 o 
   0  -4   5      103.93      105.87      1.23 o 
   1  -4   5        1.24        0.92      0.17 o 
   2  -4   5       69.00       63.58      1.09 o 
   3  -4   5        9.61        8.52      0.37 o 
   4  -4   5      135.60      127.96      2.24 o 
   5  -4   5        5.01        6.51      0.46 o 
   6  -4   5        2.55        3.80      0.66 o 
   7  -4   5        1.58        1.85      0.70 o 
  -9  -3   5        3.49        2.35      0.98 o 
  -8  -3   5       25.09       25.57      1.06 o 
  -7  -3   5        2.98        2.22      0.45 o 
  -6  -3   5        8.30        7.09      0.49 o 
  -5  -3   5      191.96      190.34      2.44 o 
  -4  -3   5      252.72      266.19      3.19 o 
  -3  -3   5       66.27       69.91      1.37 o 
  -2  -3   5       41.95       42.19      0.68 o 
  -1  -3   5      781.04      795.02      8.95 o 
   0  -3   5       35.71       37.15      0.58 o 
   1  -3   5        1.46        1.17      0.17 o 
   2  -3   5        6.48        7.16      0.26 o 
   3  -3   5      429.89      407.63      4.43 o 
   4  -3   5       14.51       14.31      0.48 o 
   5  -3   5       42.08       42.38      1.07 o 
   6  -3   5       11.74       13.48      0.78 o 
   7  -3   5        0.70        0.61      0.44 o 
   8  -3   5        0.45        0.98      0.98 o 
  -8  -2   5        0.69        0.73      0.59 o 
  -7  -2   5        3.09        2.22      0.52 o 
  -6  -2   5      147.40      149.16      2.21 o 
  -5  -2   5        0.29       -0.29      0.18 o 
  -4  -2   5       40.97       39.28      0.64 o 
  -3  -2   5      216.69      200.78      2.63 o 
  -2  -2   5      528.63      528.57      5.58 o 
  -1  -2   5       26.47       26.54      0.36 o 
   0  -2   5      679.11      717.00      6.96 o 
   1  -2   5        2.37        2.05      0.14 o 
   2  -2   5       22.38       18.84      0.34 o 
   3  -2   5       23.64       24.86      0.53 o 
   4  -2   5      245.33      235.36      3.18 o 
   5  -2   5      143.60      146.12      2.18 o 
   6  -2   5        5.91        6.71      0.49 o 
   7  -2   5        1.88        1.22      0.63 o 
   8  -2   5        2.01        2.33      0.74 o 
  -8  -1   5       19.39       20.73      1.15 o 
  -7  -1   5        1.17        1.57      0.55 o 
  -6  -1   5       11.83       10.94      0.58 o 
  -5  -1   5      139.02      143.07      2.27 o 
  -4  -1   5      193.63      192.52      2.23 o 
  -3  -1   5      117.52      126.33      1.61 o 
  -2  -1   5      184.29      174.60      1.79 o 
   0  -1   5      323.50      345.48      4.33 o 
   1  -1   5       30.62       34.23      0.43 o 
   2  -1   5      280.25      288.21      2.92 o 
   3  -1   5      658.47      664.69      6.97 o 
   4  -1   5        8.00        7.00      0.34 o 
   5  -1   5       72.62       67.78      1.19 o 
   6  -1   5       76.33       79.64      1.58 o 
   7  -1   5       15.77       14.59      0.71 o 
   8  -1   5       27.73       21.84      2.47 o 
   9  -1   5        1.98        2.02      0.72 o 
  -8   0   5        0.05        0.43      0.69 o 
  -7   0   5       53.11       55.63      1.83 o 
  -6   0   5       39.02       40.04      0.99 o 
  -5   0   5        1.00        0.96      0.27 o 
  -4   0   5        5.44        4.97      0.26 o 
  -3   0   5      127.49      106.74      2.19 o 
  -2   0   5     1411.51     1463.25     24.87 o 
   0   0   5       53.27       70.83      2.58 o 
   1   0   5       46.70       45.23      0.72 o 
   2   0   5       60.02       61.75      0.72 o 
   3   0   5       17.19       17.30      0.34 o 
   4   0   5      506.06      503.28      5.87 o 
   5   0   5       63.77       68.10      1.02 o 
   6   0   5       28.29       26.99      0.70 o 
   7   0   5       20.19       21.25      0.89 o 
   8   0   5       73.91       66.84      2.20 o 
   9   0   5        6.65        5.80      0.88 o 
  -8   1   5        5.87        4.76      1.09 o 
  -7   1   5        0.18        0.06      0.48 o 
  -6   1   5       35.83       36.64      1.38 o 
  -5   1   5       77.33       76.20      1.43 o 
  -4   1   5       24.07       26.57      0.56 o 
  -3   1   5       20.39       25.83      0.46 o 
  -2   1   5       74.56       62.50      0.94 o 
  -1   1   5      598.88      666.29      7.09 o 
   0   1   5        0.32        1.17      0.13 o 
   1   1   5       34.80       44.31      0.76 o 
   2   1   5      751.24      768.65      9.55 o 
   3   1   5       19.13       19.61      0.37 o 
   4   1   5       11.49        7.96      0.32 o 
   5   1   5      177.71      173.59      2.47 o 
   6   1   5       37.68       38.62      0.91 o 
   7   1   5        5.75        3.79      0.48 o 
   8   1   5        0.96        1.19      0.51 o 
   9   1   5       15.73       13.38      1.12 o 
  10   1   5        3.43        5.55      0.90 o 
  -7   2   5       18.94       20.06      1.69 o 
  -6   2   5        1.75        1.42      0.50 o 
  -5   2   5       56.85       61.10      1.16 o 
  -4   2   5       83.00       80.35      1.45 o 
  -3   2   5      163.78      157.85      2.16 o 
  -2   2   5      490.69      537.94      6.16 o 
  -1   2   5      317.40      320.77      3.07 o 
   0   2   5      611.01      597.35      6.26 o 
   1   2   5       20.75       22.68      0.31 o 
   2   2   5      309.48      331.56      3.76 o 
   3   2   5      124.56      152.66      1.84 o 
   4   2   5       16.04       17.30      0.40 o 
   5   2   5       18.61       17.88      0.48 o 
   6   2   5      124.76      120.53      2.01 o 
   7   2   5       21.70       23.18      0.98 o 
   8   2   5        1.81        1.68      0.54 o 
   9   2   5        4.62        3.43      0.72 o 
  10   2   5       10.38       10.65      1.10 o 
  -7   3   5       20.18       16.39      1.69 o 
  -6   3   5       52.71       59.89      3.10 o 
  -5   3   5       72.93       76.29      1.79 o 
  -4   3   5       50.34       53.92      1.42 o 
  -3   3   5       12.83       10.43      0.42 o 
  -2   3   5      195.69      188.93      2.51 o 
  -1   3   5      263.92      288.20      2.94 o 
   0   3   5      544.69      610.57      6.11 o 
   1   3   5       22.51       18.17      0.32 o 
   2   3   5      603.39      687.14      7.11 o 
   3   3   5       38.02       37.53      0.59 o 
   4   3   5       87.21       93.47      1.26 o 
   5   3   5      469.38      449.10      6.28 o 
   6   3   5        2.29        2.83      0.33 o 
   7   3   5        0.35        0.31      0.29 o 
   8   3   5       17.16       15.99      0.80 o 
   9   3   5       15.49       13.30      1.35 o 
  10   3   5        0.49        0.43      0.90 o 
  -6   4   5        2.10        3.70      1.00 o 
  -5   4   5        1.82        3.17      0.75 o 
  -4   4   5        6.35        6.09      0.52 o 
  -3   4   5       95.14       85.01      1.55 o 
  -2   4   5       20.30       24.56      0.53 o 
  -1   4   5      423.41      433.44      5.00 o 
   0   4   5      614.26      604.63      6.10 o 
   1   4   5       63.45       52.05      0.87 o 
   2   4   5       61.15       56.40      0.77 o 
   3   4   5        3.43        2.65      0.18 o 
   4   4   5      438.94      497.11      6.18 o 
   5   4   5       10.88        9.75      0.46 o 
   6   4   5      783.15      775.34     10.67 o 
   7   4   5       33.20       35.78      1.08 o 
   8   4   5        4.25        5.13      0.54 o 
   9   4   5        3.76        3.00      0.68 o 
  10   4   5        5.95        6.77      0.90 o 
  -6   5   5        4.52        4.02      1.06 o 
  -5   5   5        7.77        7.98      1.23 o 
  -4   5   5        1.17        0.59      0.37 o 
  -3   5   5       33.76       31.91      0.84 o 
  -2   5   5      193.38      187.61      2.61 o 
  -1   5   5       99.39       95.92      1.45 o 
   0   5   5      101.86      111.38      2.28 o 
   1   5   5      702.02      695.95      8.20 o 
   2   5   5        8.93        9.32      0.29 o 
   3   5   5       56.20       68.57      0.94 o 
   4   5   5      165.08      175.52      2.67 o 
   5   5   5      438.68      438.62      6.74 o 
   6   5   5        0.01        0.03      0.30 o 
   7   5   5       41.65       40.01      1.18 o 
   8   5   5      146.65      141.23      7.76 o 
   9   5   5       39.25       43.61      1.73 o 
  10   5   5        2.73        3.19      0.74 o 
  -5   6   5       15.40       14.98      1.72 o 
  -4   6   5       10.42        9.56      1.29 o 
  -3   6   5       50.74       45.52      1.33 o 
  -2   6   5        2.11        2.13      0.38 o 
  -1   6   5      209.48      201.48      3.13 o 
   0   6   5      368.43      358.07      4.60 o 
   1   6   5       18.04       21.79      0.66 o 
   2   6   5        9.66       10.22      0.36 o 
   3   6   5        1.15        1.05      0.19 o 
   4   6   5      175.79      169.51      2.21 o 
   5   6   5       21.25       22.37      0.72 o 
   6   6   5      638.36      641.14      8.98 o 
   7   6   5       18.77       21.25      0.89 o 
   8   6   5        0.00        0.11      0.54 o 
   9   6   5       33.40       34.32      1.58 o 
  10   6   5       31.63       35.34      1.66 o 
  -4   7   5        7.45        9.47      1.35 o 
  -3   7   5       41.69       41.61      2.38 o 
  -2   7   5      148.54      143.12      3.13 o 
  -1   7   5       46.29       46.24      2.90 o 
   0   7   5       95.01       89.81      1.97 o 
   1   7   5      585.60      563.45      7.94 o 
   2   7   5        8.13        7.89      0.37 o 
   3   7   5        5.16        5.38      0.30 o 
   4   7   5       93.36       94.69      1.41 o 
   5   7   5       51.45       47.56      0.99 o 
   6   7   5      107.32      101.97      2.19 o 
   7   7   5       85.43       85.39      1.99 o 
   8   7   5       15.93       18.56      2.97 o 
   9   7   5        0.48        0.98      0.61 o 
  10   7   5        4.21        4.78      0.87 o 
  -3   8   5        8.12        8.50      1.38 o 
  -2   8   5       19.22       16.09      2.02 o 
  -1   8   5       54.32       53.48      1.69 o 
   0   8   5       57.23       59.56      1.55 o 
   1   8   5        0.05        0.60      0.37 o 
   2   8   5       23.45       26.73      0.95 o 
   3   8   5        2.23        4.46      0.35 o 
   4   8   5       24.41       18.37      0.66 o 
   5   8   5        2.16        2.41      0.36 o 
   6   8   5        1.72        1.27      0.45 o 
   7   8   5        4.75        5.41      0.57 o 
   8   8   5        1.36        0.89      0.60 o 
   9   8   5        3.43        2.06      0.66 o 
  10   8   5       18.37       19.80      1.44 o 
  -2   9   5        0.03        0.43      0.80 o 
  -1   9   5        0.09        0.51      0.57 o 
   0   9   5       63.70       63.63      2.17 o 
   1   9   5      112.46      108.82      3.00 o 
   2   9   5        5.05        4.74      0.54 o 
   3   9   5        1.98        2.91      0.46 o 
   4   9   5        3.36        2.85      0.46 o 
   5   9   5       26.98       25.16      0.83 o 
   6   9   5        9.23        8.62      0.67 o 
   7   9   5        5.77        5.19      0.98 o 
   8   9   5        9.87       13.03      1.10 o 
   9   9   5        0.09       -1.21      0.60 o 
  -1  10   5        4.21        3.79      1.15 o 
   0  10   5        3.31        3.27      1.12 o 
   1  10   5       33.59       37.41      2.44 o 
   2  10   5       36.62       40.41      1.72 o 
   3  10   5        0.28        0.57      0.77 o 
   4  10   5        1.21        1.93      0.58 o 
   5  10   5        8.37        7.30      0.85 o 
   6  10   5        6.56        6.57      0.84 o 
   7  10   5        0.01        0.39      0.56 o 
   8  10   5        7.83        9.61      1.79 o 
   9  10   5        1.72        2.18      0.73 o 
   1  11   5        1.64        1.49      0.98 o 
   2  11   5       18.71       22.13      1.40 o 
   3  11   5       17.84       21.26      1.39 o 
   4  11   5        0.27        0.04      0.90 o 
   5  11   5        0.02       -0.20      0.57 o 
   6  11   5       19.53       19.07      2.32 o 
   7  11   5       14.49       18.62      1.38 o 
  -4  -9   6        5.59        7.19      0.91 o 
  -3  -9   6        7.59       10.27      1.23 o 
  -2  -9   6       31.19       33.67      1.60 o 
  -1  -9   6        7.05        8.45      0.94 o 
   0  -9   6        1.66        0.95      0.62 o 
  -6  -8   6        0.05        0.08      0.62 o 
  -5  -8   6       32.06       34.51      2.47 o 
  -4  -8   6       17.45       16.44      0.92 o 
  -3  -8   6        5.54        5.71      1.13 o 
  -2  -8   6        3.96        4.50      0.56 o 
  -1  -8   6        7.65        8.94      0.70 o 
   0  -8   6        2.00        2.24      0.50 o 
   1  -8   6        2.20        1.82      0.86 o 
   2  -8   6        0.99        1.35      0.86 o 
  -7  -7   6        6.23        6.00      0.66 o 
  -6  -7   6       18.74       15.75      0.91 o 
  -5  -7   6        1.15        0.83      0.41 o 
  -4  -7   6        0.15        0.13      0.35 o 
  -3  -7   6        2.59        2.45      0.77 o 
  -2  -7   6       75.98       74.87      1.81 o 
  -1  -7   6        1.62        0.54      0.39 o 
   0  -7   6       16.94       16.62      0.82 o 
   1  -7   6        5.28        5.61      0.58 o 
   2  -7   6        0.33        0.39      0.39 o 
   3  -7   6        2.97        3.01      1.03 o 
   4  -7   6        5.30        4.56      1.23 o 
  -7  -6   6        4.28        5.39      0.71 o 
  -6  -6   6        0.86        1.15      0.43 o 
  -5  -6   6       81.40       72.19      1.77 o 
  -4  -6   6       25.08       24.67      0.80 o 
  -3  -6   6        5.51        3.30      0.38 o 
  -2  -6   6        9.23       11.40      0.58 o 
  -1  -6   6        0.01        0.09      0.26 o 
   0  -6   6        7.39        7.63      0.48 o 
   1  -6   6        4.14        3.87      0.47 o 
   2  -6   6       20.06       20.97      0.75 o 
   3  -6   6        5.45        5.58      0.60 o 
   4  -6   6       10.26       10.04      1.35 o 
   5  -6   6        0.05       -0.29      0.75 o 
  -8  -5   6        4.58        4.27      0.60 o 
  -7  -5   6       11.51       11.58      0.77 o 
  -6  -5   6       15.49       14.98      0.80 o 
  -5  -5   6        7.39        6.19      0.47 o 
  -4  -5   6       21.23       18.20      0.65 o 
  -3  -5   6        9.10        7.77      0.45 o 
  -2  -5   6      105.13      104.29      1.46 o 
  -1  -5   6       16.25       14.17      0.50 o 
   0  -5   6       37.04       33.40      0.69 o 
   1  -5   6       32.15       32.62      0.64 o 
   2  -5   6        6.79        5.86      0.38 o 
   3  -5   6       37.38       43.42      1.06 o 
   4  -5   6       22.05       22.39      0.96 o 
   5  -5   6        4.62        3.56      1.00 o 
   6  -5   6        0.17        0.43      0.86 o 
  -8  -4   6        0.93        0.93      0.48 o 
  -7  -4   6       15.65       15.89      0.87 o 
  -6  -4   6       94.03       98.22      2.16 o 
  -5  -4   6      143.93      138.79      3.01 o 
  -4  -4   6       19.33       19.13      0.70 o 
  -3  -4   6       16.31       20.47      0.94 o 
  -2  -4   6        7.16        7.68      0.33 o 
  -1  -4   6      811.68      829.29     11.09 o 
   0  -4   6       75.46       76.41      0.98 o 
   1  -4   6      150.53      158.83      1.91 o 
   2  -4   6      143.27      146.51      2.24 o 
   3  -4   6       15.69       19.76      0.54 o 
   4  -4   6       13.48       16.60      1.14 o 
   5  -4   6       16.00       13.55      0.61 o 
   6  -4   6       20.88       16.30      0.93 o 
   7  -4   6        2.56        3.33      0.78 o 
  -8  -3   6       11.57       10.53      0.93 o 
  -7  -3   6        0.72        1.34      0.42 o 
  -6  -3   6       37.80       37.26      1.16 o 
  -5  -3   6       37.43       37.05      0.91 o 
  -4  -3   6      228.72      220.84      3.33 o 
  -3  -3   6      300.75      302.90      5.08 o 
  -2  -3   6       94.19      101.52      1.24 o 
  -1  -3   6       57.33       59.95      0.81 o 
   0  -3   6      175.33      179.08      2.04 o 
   1  -3   6      148.35      140.51      1.66 o 
   2  -3   6        0.87        0.57      0.16 o 
   3  -3   6      213.13      216.20      2.71 o 
   4  -3   6        5.94        5.09      0.33 o 
   5  -3   6        6.88        5.07      0.44 o 
   6  -3   6       10.12        9.15      0.60 o 
   7  -3   6       21.56       22.92      1.31 o 
  -8  -2   6        9.67       11.39      0.95 o 
  -7  -2   6        0.00       -0.13      0.41 o 
  -6  -2   6       65.25       67.53      1.40 o 
  -5  -2   6       82.57       81.80      1.38 o 
  -4  -2   6        6.62        6.47      0.38 o 
  -3  -2   6       79.68       70.25      1.04 o 
  -2  -2   6      369.28      364.53      4.25 o 
  -1  -2   6      442.06      468.34      5.02 o 
   0  -2   6       90.32       85.31      1.12 o 
   1  -2   6      437.47      459.34      4.86 o 
   2  -2   6      398.21      403.49      4.06 o 
   3  -2   6        4.83        5.70      0.28 o 
   4  -2   6       69.52       75.54      1.27 o 
   5  -2   6       28.59       27.05      0.71 o 
   6  -2   6       25.46       22.55      0.81 o 
   7  -2   6        4.96        6.00      0.62 o 
   8  -2   6       19.64       18.51      1.89 o 
  -8  -1   6        0.32        0.01      0.49 o 
  -7  -1   6        0.05       -0.28      0.42 o 
  -6  -1   6       52.14       55.71      1.39 o 
  -5  -1   6       35.82       34.65      0.97 o 
  -4  -1   6      135.00      142.90      2.04 o 
  -3  -1   6       10.10       10.66      0.30 o 
  -2  -1   6        7.02       10.52      0.28 o 
  -1  -1   6       24.27       26.18      0.39 o 
   0  -1   6      440.93      460.81      7.53 o 
   1  -1   6       13.12        7.53      0.21 o 
   2  -1   6      298.07      296.27      3.20 o 
   3  -1   6      142.31      147.89      1.85 o 
   4  -1   6       41.91       42.12      0.68 o 
   5  -1   6        5.54        4.26      0.33 o 
   6  -1   6       13.29       11.98      0.61 o 
   7  -1   6       14.64       14.31      0.94 o 
   8  -1   6        8.10        9.02      0.77 o 
   9  -1   6        0.01       -1.12      0.77 o 
  -8   0   6        5.73        5.77      1.15 o 
  -7   0   6        6.46        6.48      0.80 o 
  -6   0   6        2.92        2.30      0.49 o 
  -5   0   6      148.22      152.54      3.38 o 
  -4   0   6        2.55        1.87      0.24 o 
  -3   0   6       73.45       64.63      0.92 o 
  -2   0   6      119.80      128.09      1.72 o 
  -1   0   6       27.78       25.00      0.53 o 
   0   0   6      435.24      462.93     10.83 o 
   1   0   6      138.54      126.92      1.96 o 
   2   0   6        2.59        0.52      0.09 o 
   3   0   6       14.98       14.57      0.34 o 
   4   0   6       31.05       31.14      0.55 o 
   5   0   6       39.14       40.58      0.91 o 
   6   0   6       37.80       37.11      0.85 o 
   7   0   6        0.00       -0.15      0.28 o 
   8   0   6       27.22       29.84      1.17 o 
   9   0   6        9.92        9.73      1.46 o 
  -7   1   6       24.52       27.51      1.30 o 
  -6   1   6        3.44        2.93      0.57 o 
  -5   1   6       42.04       39.79      1.10 o 
  -4   1   6      226.87      233.19      3.81 o 
  -3   1   6        8.74        7.10      0.42 o 
  -2   1   6       20.14       17.27      0.31 o 
  -1   1   6        6.08        6.53      0.19 o 
   0   1   6       50.99       52.08      0.76 o 
   1   1   6      276.46      287.97      4.17 o 
   2   1   6       27.55       28.58      0.45 o 
   3   1   6        6.10        4.76      0.22 o 
   4   1   6       98.61       93.16      1.26 o 
   5   1   6      148.02      146.88      2.12 o 
   6   1   6        3.53        3.29      0.28 o 
   7   1   6       16.47       18.16      0.71 o 
   8   1   6        6.73        8.86      0.71 o 
   9   1   6       11.92        9.43      2.02 o 
  10   1   6       12.89       17.36      1.95 o 
  -7   2   6        0.38       -0.35      0.46 o 
  -6   2   6       18.27       17.96      1.04 o 
  -5   2   6       53.34       55.19      1.40 o 
  -4   2   6       57.09       51.77      1.09 o 
  -3   2   6      514.09      530.59      6.59 o 
  -2   2   6       24.14       28.96      0.63 o 
  -1   2   6       10.46       12.71      0.22 o 
   0   2   6      131.37      148.93      1.80 o 
   1   2   6      405.72      436.79      4.65 o 
   2   2   6      176.46      158.93      1.90 o 
   3   2   6       50.87       46.71      0.75 o 
   4   2   6       84.58       87.24      1.19 o 
   5   2   6        2.32        2.35      0.22 o 
   6   2   6      154.41      148.06      2.17 o 
   7   2   6       13.35       13.15      0.68 o 
   8   2   6       21.37       24.03      0.98 o 
   9   2   6        0.71        0.27      0.59 o 
  10   2   6        4.35        4.48      1.15 o 
  -7   3   6        3.44        3.01      1.00 o 
  -6   3   6        0.90        1.11      0.55 o 
  -5   3   6      138.15      134.35      3.33 o 
  -4   3   6      187.00      188.93      5.38 o 
  -3   3   6      550.38      537.61      7.48 o 
  -2   3   6      892.76      930.22     10.44 o 
  -1   3   6        0.59        1.10      0.15 o 
   0   3   6       74.41       75.46      0.94 o 
   1   3   6        4.96        3.57      0.14 o 
   2   3   6      688.52      749.85      9.15 o 
   4   3   6      426.67      446.97      5.14 o 
   5   3   6       92.31       86.15      1.24 o 
   6   3   6       50.20       48.73      1.07 o 
   7   3   6       14.22       16.47      1.02 o 
   8   3   6        0.50       -0.26      0.34 o 
   9   3   6       36.89       34.79      1.52 o 
  10   3   6        3.47        3.81      0.79 o 
  -6   4   6        4.21        5.63      1.15 o 
  -5   4   6       19.83       16.41      1.01 o 
  -4   4   6       92.34       90.87      2.41 o 
  -3   4   6       66.64       66.44      1.25 o 
  -2   4   6      174.96      164.94      2.20 o 
  -1   4   6       31.48       35.32      0.63 o 
   0   4   6       18.57       18.59      0.54 o 
   1   4   6      420.89      427.66      4.61 o 
   2   4   6       95.84       85.38      1.35 o 
   3   4   6      110.68      106.11      1.38 o 
   4   4   6       95.86       87.32      1.55 o 
   5   4   6       26.68       25.31      0.57 o 
   6   4   6      114.26      107.15      1.84 o 
   7   4   6        0.29        0.29      0.35 o 
   8   4   6       64.45       69.73      1.73 o 
   9   4   6        3.71        5.72      0.82 o 
  10   4   6       10.61       10.91      1.07 o 
  -5   5   6        4.54        4.59      1.03 o 
  -4   5   6       11.91       11.81      0.89 o 
  -3   5   6       51.76       51.57      1.33 o 
  -2   5   6      176.03      185.54      2.60 o 
  -1   5   6        0.28       -0.13      0.16 o 
   0   5   6       76.74       70.74      1.29 o 
   1   5   6      100.95      108.46      1.47 o 
   2   5   6      316.75      336.93      3.72 o 
   3   5   6      217.73      202.43      2.34 o 
   4   5   6       62.77       68.10      1.03 o 
   5   5   6      220.18      211.02      2.89 o 
   6   5   6       54.65       57.94      1.20 o 
   7   5   6       14.25       16.57      0.77 o 
   8   5   6       12.83       11.02      0.74 o 
   9   5   6       61.51       66.13      2.23 o 
  10   5   6        5.87        4.49      0.84 o 
  -5   6   6       16.02       14.29      1.61 o 
  -4   6   6       15.49       17.11      1.55 o 
  -3   6   6       75.45       71.87      3.97 o 
  -2   6   6       32.50       31.88      1.02 o 
  -1   6   6       33.61       36.60      0.78 o 
   0   6   6        2.01        1.14      0.25 o 
   1   6   6      203.26      198.83      2.78 o 
   2   6   6       27.73       20.36      0.51 o 
   3   6   6       83.30       96.57      1.39 o 
   4   6   6      100.28       94.42      1.38 o 
   5   6   6        0.31        0.55      0.25 o 
   6   6   6       26.36       27.43      0.94 o 
   7   6   6       19.52       22.25      1.05 o 
   8   6   6      122.99      120.44      3.24 o 
   9   6   6        4.09        5.34      0.83 o 
  10   6   6       42.36       43.38      2.48 o 
  -4   7   6       27.75       31.37      2.21 o 
  -3   7   6        5.33        3.93      0.95 o 
  -2   7   6       58.73       58.64      1.90 o 
  -1   7   6       21.43       17.58      0.79 o 
   0   7   6       71.27       62.89      1.52 o 
   1   7   6       23.51       20.89      0.70 o 
   2   7   6      157.12      146.78      2.00 o 
   3   7   6      193.04      184.77      2.54 o 
   4   7   6       11.27       12.36      0.44 o 
   5   7   6      206.64      202.08      2.66 o 
   6   7   6       25.73       24.92      0.93 o 
   7   7   6        7.48        5.65      0.58 o 
   8   7   6      101.49       94.10      4.72 o 
   9   7   6       39.75       43.31      2.30 o 
  10   7   6        0.00        0.10      0.80 o 
  -3   8   6       30.79       29.62      2.15 o 
  -2   8   6       11.37       13.92      1.58 o 
  -1   8   6       62.91       64.12      3.33 o 
   0   8   6       21.42       20.50      0.90 o 
   1   8   6       32.90       28.38      1.41 o 
   2   8   6        1.73        2.40      0.39 o 
   3   8   6        7.47        6.90      0.39 o 
   4   8   6       13.86       11.71      0.51 o 
   5   8   6       10.98       12.44      0.53 o 
   6   8   6       12.45       14.44      0.67 o 
   7   8   6        0.12       -0.38      0.35 o 
   8   8   6        2.61        2.30      0.66 o 
   9   8   6        1.40        0.33      0.61 o 
  10   8   6       13.16       14.55      1.48 o 
  -2   9   6       17.88       15.44      1.72 o 
  -1   9   6        3.21        4.16      1.03 o 
   0   9   6       14.28       15.41      1.61 o 
   1   9   6       13.90       14.23      0.84 o 
   2   9   6       52.09       48.63      2.23 o 
   3   9   6       23.79       20.64      0.91 o 
   4   9   6        6.11        6.57      0.59 o 
   5   9   6       37.54       35.70      0.89 o 
   6   9   6        7.72        6.10      0.51 o 
   7   9   6        1.16        2.07      0.46 o 
   8   9   6       12.90       15.53      1.20 o 
   9   9   6        0.03       -0.43      0.56 o 
   0  10   6        0.07        0.26      0.80 o 
   1  10   6        4.60        6.11      1.21 o 
   2  10   6        7.66        5.02      1.12 o 
   3  10   6       34.83       35.88      2.17 o 
   4  10   6        4.54        4.46      0.73 o 
   5  10   6        4.02        4.78      0.79 o 
   6  10   6       15.24       16.92      1.21 o 
   7  10   6        0.40       -0.19      0.53 o 
   8  10   6        5.03        6.34      1.03 o 
   2  11   6        3.26        2.64      1.09 o 
   3  11   6        9.55       11.85      1.66 o 
   4  11   6       38.38       39.63      2.61 o 
   5  11   6       10.39       11.40      1.26 o 
   6  11   6        5.00        4.38      0.82 o 
   7  11   6       11.90       15.90      1.84 o 
  -5  -8   7        3.17        2.39      0.54 o 
  -4  -8   7       18.06       21.49      1.11 o 
  -3  -8   7       36.45       42.53      1.40 o 
  -2  -8   7        7.03        6.98      0.68 o 
  -1  -8   7        5.24        5.65      0.64 o 
   0  -8   7        4.65        4.33      0.60 o 
   1  -8   7        6.80        7.11      0.88 o 
  -6  -7   7        7.33        6.73      0.93 o 
  -5  -7   7        9.33       10.58      0.76 o 
  -4  -7   7        0.01        0.27      0.38 o 
  -3  -7   7        0.99        2.38      0.47 o 
  -2  -7   7       87.61       83.76      2.00 o 
  -1  -7   7        0.08       -0.17      0.37 o 
   0  -7   7        0.37        1.08      0.43 o 
   1  -7   7        1.39        0.66      0.40 o 
   2  -7   7       13.91       13.72      1.04 o 
   3  -7   7        2.17        1.69      0.92 o 
  -7  -6   7       22.39       20.99      1.22 o 
  -6  -6   7        0.92        1.69      0.54 o 
  -5  -6   7       34.73       29.51      1.08 o 
  -4  -6   7       19.26       21.14      0.89 o 
  -3  -6   7       10.91       10.40      0.56 o 
  -2  -6   7       14.36       12.09      0.60 o 
  -1  -6   7      124.74      118.57      2.25 o 
   0  -6   7       18.94       21.56      0.76 o 
   1  -6   7        8.05        6.67      0.59 o 
   2  -6   7       31.10       31.32      0.95 o 
   3  -6   7       13.14       12.89      0.82 o 
   4  -6   7        0.03        0.57      0.80 o 
  -7  -5   7        2.43        2.35      0.51 o 
  -6  -5   7       27.89       29.66      1.11 o 
  -5  -5   7        4.82        6.06      0.47 o 
  -4  -5   7        4.83        4.58      0.40 o 
  -3  -5   7       72.32       76.00      1.47 o 
  -2  -5   7      109.44      106.86      3.10 o 
  -1  -5   7      101.46      100.89      1.91 o 
   0  -5   7       21.35       24.15      0.75 o 
   1  -5   7       54.28       50.78      1.00 o 
   2  -5   7        0.05        0.28      0.25 o 
   3  -5   7        0.08       -0.03      0.34 o 
   4  -5   7       11.83       11.49      0.94 o 
   5  -5   7       10.19       11.34      1.43 o 
  -7  -4   7       11.71       10.77      0.76 o 
  -6  -4   7        2.85        1.14      0.41 o 
  -5  -4   7       36.01       34.72      0.92 o 
  -4  -4   7       57.56       60.56      1.24 o 
  -3  -4   7       61.09       61.79      1.21 o 
  -2  -4   7        0.52        0.75      0.22 o 
  -1  -4   7      110.10      105.20      1.87 o 
   0  -4   7        0.85        1.21      0.36 o 
   1  -4   7       42.76       39.13      0.90 o 
   2  -4   7       11.99       10.98      0.52 o 
   3  -4   7       60.63       56.58      1.40 o 
   4  -4   7       12.52       15.31      0.80 o 
   5  -4   7       23.72       24.55      1.03 o 
   6  -4   7       12.88       14.26      1.61 o 
  -7  -3   7        0.40        1.03      0.49 o 
  -6  -3   7       77.71       75.24      1.69 o 
  -5  -3   7        0.04       -0.05      0.25 o 
  -4  -3   7       52.20       48.69      1.03 o 
  -3  -3   7      128.34      127.60      2.05 o 
  -2  -3   7      249.36      249.01      4.08 o 
  -1  -3   7       44.39       42.11      0.76 o 
   0  -3   7       19.41       20.65      0.38 o 
   1  -3   7       20.66       19.78      0.42 o 
   2  -3   7      122.54      116.55      1.69 o 
   3  -3   7        0.00       -0.04      0.21 o 
   4  -3   7       21.35       20.10      0.64 o 
   5  -3   7       46.37       50.79      1.45 o 
   6  -3   7        4.77        6.35      0.55 o 
   7  -3   7        3.03        5.30      0.65 o 
  -7  -2   7        6.86        5.88      0.77 o 
  -6  -2   7        0.00       -0.57      0.31 o 
  -5  -2   7       62.50       63.13      1.93 o 
  -4  -2   7       35.90       34.39      1.33 o 
  -3  -2   7       51.47       54.94      1.03 o 
  -2  -2   7      252.54      245.25      2.94 o 
  -1  -2   7      508.68      505.94      5.44 o 
   0  -2   7      166.45      163.16      2.00 o 
   1  -2   7        0.48        0.43      0.18 o 
   2  -2   7       14.53       14.77      0.45 o 
   3  -2   7      231.92      222.09      2.53 o 
   4  -2   7       65.90       68.42      1.19 o 
   5  -2   7       43.26       41.79      0.92 o 
   6  -2   7       48.77       52.73      2.72 o 
   7  -2   7        3.01        2.90      0.68 o 
   8  -2   7        1.09        3.24      1.12 o 
  -7  -1   7       16.23       17.09      1.72 o 
  -6  -1   7       12.03       13.83      0.70 o 
  -5  -1   7       29.57       25.04      0.82 o 
  -4  -1   7       33.98       30.64      0.82 o 
  -3  -1   7        9.03       10.39      0.38 o 
  -2  -1   7      202.34      220.55      2.86 o 
  -1  -1   7       61.41       65.16      0.87 o 
   0  -1   7      228.53      230.40      3.89 o 
   1  -1   7      106.71      109.57      1.47 o 
   2  -1   7       91.89       88.78      1.13 o 
   3  -1   7        3.83        4.04      0.26 o 
   4  -1   7      238.54      234.68      2.89 o 
   5  -1   7       20.87       24.07      0.66 o 
   6  -1   7       39.04       36.59      1.00 o 
   7  -1   7        3.03        4.68      0.55 o 
   8  -1   7        7.91        6.54      1.21 o 
  -7   0   7        2.01        1.98      0.57 o 
  -6   0   7        0.09        0.50      0.40 o 
  -5   0   7        1.20        1.11      0.44 o 
  -4   0   7        1.94        1.63      0.33 o 
  -3   0   7       27.71       28.97      0.71 o 
  -2   0   7       49.46       47.10      0.75 o 
  -1   0   7      281.04      290.03      4.32 o 
   0   0   7        7.70       10.63      0.68 o 
   1   0   7      197.25      219.22      3.69 o 
   2   0   7       58.45       61.83      0.85 o 
   3   0   7       13.68       13.41      0.32 o 
   4   0   7       20.19       21.24      0.48 o 
   5   0   7      120.43      120.31      1.81 o 
   6   0   7       14.51       18.46      0.61 o 
   7   0   7        0.01       -0.31      0.28 o 
   8   0   7        0.66        0.95      0.80 o 
   9   0   7        2.88        1.06      0.89 o 
  -7   1   7       11.79       11.83      0.97 o 
  -6   1   7        4.89        4.68      0.67 o 
  -5   1   7        2.52        3.09      0.66 o 
  -4   1   7        7.75        7.96      0.47 o 
  -3   1   7        9.96        8.74      0.34 o 
  -2   1   7      121.77      136.28      1.74 o 
  -1   1   7      104.01      105.94      1.21 o 
   0   1   7      372.51      366.74      9.51 o 
   1   1   7        0.15        0.28      0.09 o 
   2   1   7      103.08      104.26      1.31 o 
   3   1   7       25.92       28.18      0.58 o 
   4   1   7       13.23       13.67      0.36 o 
   5   1   7        2.41        2.27      0.23 o 
   6   1   7       41.49       39.35      1.04 o 
   7   1   7       47.74       51.08      1.21 o 
   8   1   7       12.58       13.81      1.44 o 
   9   1   7        1.11        1.18      0.92 o 
  -7   2   7        0.16       -0.08      0.52 o 
  -6   2   7       32.22       33.30      1.38 o 
  -5   2   7        2.06        1.39      0.36 o 
  -4   2   7        2.57        3.08      0.38 o 
  -3   2   7       15.43       17.81      0.74 o 
  -2   2   7       20.76       19.40      0.41 o 
  -1   2   7      641.13      657.12      6.90 o 
   0   2   7       13.91       12.85      0.34 o 
   1   2   7      233.60      237.00      2.78 o 
   2   2   7      125.00      135.14      1.65 o 
   3   2   7       25.93       30.42      0.65 o 
   4   2   7      110.65      111.57      1.46 o 
   5   2   7      342.42      358.11      4.56 o 
   6   2   7        2.73        2.28      0.29 o 
   7   2   7       22.14       19.19      0.73 o 
   8   2   7       53.95       54.81      1.47 o 
   9   2   7       14.01       15.99      1.72 o 
  10   2   7        0.00        0.23      0.92 o 
  -6   3   7        3.68        3.88      0.67 o 
  -5   3   7        4.20        5.09      0.90 o 
  -4   3   7       18.84       20.23      0.80 o 
  -3   3   7      167.89      167.68      2.65 o 
  -2   3   7       45.74       47.28      1.09 o 
  -1   3   7      855.03      861.50      8.43 o 
   0   3   7     2095.98     2042.03     44.66 o 
   1   3   7      116.58      111.53      1.54 o 
   2   3   7      282.13      277.31      3.31 o 
   3   3   7        1.17        1.24      0.18 o 
   4   3   7       78.53       86.91      1.20 o 
   5   3   7        5.43        6.44      0.39 o 
   6   3   7      263.65      269.99      4.84 o 
   7   3   7       22.71       25.64      0.82 o 
   8   3   7       17.94       14.64      1.10 o 
   9   3   7       29.78       31.51      2.18 o 
  10   3   7        4.14        3.62      1.09 o 
  -6   4   7       16.53       15.93      1.69 o 
  -5   4   7       10.27       11.24      1.91 o 
  -4   4   7       10.76       15.26      0.91 o 
  -3   4   7      167.78      162.96      3.70 o 
  -2   4   7      149.69      150.54      2.14 o 
  -1   4   7        1.16        1.26      0.22 o 
   0   4   7      457.57      448.32      5.77 o 
   1   4   7      598.87      594.83      6.33 o 
   2   4   7        1.35        1.32      0.14 o 
   3   4   7       14.11       13.14      0.34 o 
   4   4   7        0.81        1.20      0.17 o 
   5   4   7      177.53      175.07      2.23 o 
   6   4   7       31.59       30.15      0.75 o 
   7   4   7        6.42        6.84      0.57 o 
   8   4   7       34.01       33.36      1.14 o 
   9   4   7        7.74        8.55      0.90 o 
  10   4   7        4.93        4.99      1.26 o 
  -5   5   7       22.27       24.58      1.31 o 
  -4   5   7        3.25        3.56      0.60 o 
  -3   5   7       10.47       10.41      0.77 o 
  -2   5   7       11.90       12.06      0.53 o 
  -1   5   7      145.80      144.56      2.07 o 
   0   5   7      564.40      582.48      7.92 o 
   1   5   7      199.16      194.88      2.27 o 
   2   5   7      209.49      207.25      2.39 o 
   3   5   7       48.94       51.77      0.79 o 
   4   5   7      136.54      134.98      1.78 o 
   5   5   7        0.13        0.11      0.20 o 
   6   5   7      137.87      135.65      2.05 o 
   7   5   7       24.82       29.13      0.88 o 
   8   5   7        1.46        0.98      0.47 o 
   9   5   7        9.34        9.96      1.89 o 
  10   5   7        3.05        3.36      1.12 o 
  -4   6   7        8.67       12.01      0.97 o 
  -3   6   7        0.29        0.79      0.44 o 
  -2   6   7        1.32        1.23      0.42 o 
  -1   6   7        7.39        7.43      0.52 o 
   0   6   7      138.87      141.01      2.04 o 
   1   6   7      424.21      427.22      5.57 o 
   2   6   7       69.95       66.92      1.06 o 
   3   6   7        4.55        5.20      0.36 o 
   4   6   7        7.13        7.18      0.35 o 
   5   6   7       67.94       70.91      1.35 o 
   6   6   7        0.03       -0.09      0.22 o 
   7   6   7       11.31       11.35      0.61 o 
   8   6   7       15.40       18.49      0.91 o 
   9   6   7       17.11       18.60      1.24 o 
  10   6   7        0.16       -0.49      0.86 o 
  -3   7   7        2.36        2.47      0.60 o 
  -2   7   7        6.83        7.84      1.25 o 
  -1   7   7        3.57        3.01      0.63 o 
   0   7   7       63.43       63.81      1.89 o 
   1   7   7        8.06       10.51      0.52 o 
   2   7   7       11.87       15.64      0.73 o 
   3   7   7        5.89        4.35      0.40 o 
   4   7   7       94.82       81.47      1.46 o 
   5   7   7        0.47        0.40      0.22 o 
   6   7   7       23.47       24.14      0.72 o 
   7   7   7       52.81       56.54      1.34 o 
   8   7   7        0.83        0.81      0.56 o 
   9   7   7       14.27       16.54      1.25 o 
  10   7   7       29.45       26.86      2.12 o 
  -2   8   7        0.94        0.14      0.72 o 
  -1   8   7       24.52       21.16      1.99 o 
   0   8   7       45.17       49.01      1.69 o 
   1   8   7      141.05      129.97      3.24 o 
   2   8   7        7.11       10.12      0.66 o 
   3   8   7       19.79       21.47      0.66 o 
   4   8   7        1.52        1.56      0.29 o 
   5   8   7        5.62        4.97      0.39 o 
   6   8   7        7.42        6.93      0.46 o 
   7   8   7       20.25       21.06      0.74 o 
   8   8   7        5.26        6.16      0.82 o 
   9   8   7        0.31        0.03      0.80 o 
  -1   9   7        7.49        6.51      1.21 o 
   0   9   7       17.73       17.11      1.69 o 
   1   9   7       32.15       35.15      1.49 o 
   2   9   7       50.97       48.53      1.71 o 
   3   9   7        0.41        0.37      0.66 o 
   4   9   7        2.76        0.98      0.41 o 
   5   9   7        0.67        0.93      0.35 o 
   6   9   7        1.05        1.33      0.39 o 
   7   9   7        0.49        0.12      0.38 o 
   8   9   7       21.43       23.22      1.95 o 
   9   9   7        1.45        0.95      0.92 o 
   0  10   7       33.03       32.86      2.32 o 
   1  10   7        6.27        5.08      1.12 o 
   2  10   7       21.13       21.38      1.81 o 
   3  10   7       44.31       49.97      2.76 o 
   4  10   7        0.76       -0.46      0.72 o 
   5  10   7        2.69        2.64      0.92 o 
   6  10   7        3.27        2.41      0.89 o 
   7  10   7        7.59        9.13      1.35 o 
   8  10   7        0.08       -0.06      0.77 o 
   3  11   7        0.09        0.52      0.86 o 
   4  11   7        8.70       12.80      1.64 o 
   5  11   7       13.24       13.55      1.66 o 
   6  11   7       14.04       12.20      1.61 o 
  -2  -8   8       33.26       34.49      1.28 o 
  -1  -8   8        5.84        6.19      0.68 o 
  -5  -7   8        7.23        7.66      0.70 o 
  -4  -7   8        3.16        3.30      0.51 o 
  -3  -7   8        3.13        3.73      0.52 o 
  -2  -7   8       35.55       36.18      1.41 o 
  -1  -7   8       12.35       14.66      0.86 o 
   0  -7   8        7.04        7.30      0.67 o 
   1  -7   8        3.26        2.00      0.50 o 
   2  -7   8        8.21        7.83      0.95 o 
  -6  -6   8        3.35        2.27      0.50 o 
  -5  -6   8        0.40        0.24      0.41 o 
  -4  -6   8        8.46        6.88      0.61 o 
  -3  -6   8       15.11       15.73      0.69 o 
  -2  -6   8       46.32       43.88      1.10 o 
  -1  -6   8       12.59       10.43      0.58 o 
   0  -6   8       14.29       16.22      0.81 o 
   1  -6   8       50.44       50.70      1.43 o 
   2  -6   8        3.64        4.08      0.55 o 
   3  -6   8       28.45       29.67      1.18 o 
  -6  -5   8       15.51       15.62      0.86 o 
  -5  -5   8       50.56       51.48      1.43 o 
  -4  -5   8        0.14        0.61      0.30 o 
  -3  -5   8       25.55       22.64      0.95 o 
  -2  -5   8       46.55       50.63      1.58 o 
  -1  -5   8       59.68       61.44      1.14 o 
   0  -5   8        2.83        2.97      0.38 o 
   1  -5   8       65.69       69.69      1.26 o 
   2  -5   8      106.57      114.61      3.57 o 
   3  -5   8       23.46       23.66      1.59 o 
   4  -5   8       23.93       28.77      1.42 o 
   5  -5   8        3.87        4.36      1.06 o 
  -7  -4   8       14.07       17.68      0.93 o 
  -6  -4   8       13.34       12.46      0.80 o 
  -5  -4   8        8.32        9.66      0.54 o 
  -4  -4   8       14.27       12.98      0.59 o 
  -3  -4   8       49.79       45.62      1.00 o 
  -2  -4   8       13.42       14.41      0.60 o 
  -1  -4   8       28.76       27.86      0.87 o 
   0  -4   8       58.40       59.25      1.17 o 
   1  -4   8        1.96        1.34      0.26 o 
   2  -4   8        3.32        3.89      0.37 o 
   3  -4   8       15.46       16.88      1.00 o 
   4  -4   8        1.51        0.76      0.49 o 
   5  -4   8        0.01        0.26      0.43 o 
   6  -4   8        0.48        1.26      0.86 o 
  -7  -3   8        2.51        1.74      0.54 o 
  -6  -3   8       35.80       34.90      1.33 o 
  -5  -3   8       30.97       30.51      1.07 o 
  -4  -3   8        0.29        0.45      0.25 o 
  -3  -3   8       20.28       17.05      0.55 o 
  -2  -3   8      143.39      140.44      2.02 o 
  -1  -3   8       69.00       71.25      1.15 o 
   0  -3   8       17.96       16.03      0.56 o 
   1  -3   8        7.26        6.99      0.37 o 
   2  -3   8       52.65       53.86      1.22 o 
   3  -3   8        0.28        0.02      0.26 o 
   4  -3   8        1.77        3.06      0.33 o 
   5  -3   8        1.57        1.99      0.39 o 
   6  -3   8        0.18        0.08      0.35 o 
   7  -3   8        3.16        2.86      0.72 o 
  -7  -2   8        1.84        1.99      0.54 o 
  -6  -2   8       24.43       25.14      1.14 o 
  -5  -2   8        2.20        2.49      0.39 o 
  -4  -2   8       46.81       43.69      1.73 o 
  -3  -2   8       56.79       53.18      1.12 o 
  -2  -2   8        3.66        3.53      0.24 o 
  -1  -2   8       20.29       18.25      0.61 o 
   0  -2   8      285.70      279.11      3.87 o 
   1  -2   8      134.91      127.92      1.92 o 
   2  -2   8        8.97        9.49      0.48 o 
   3  -2   8       30.61       31.23      0.70 o 
   4  -2   8        0.32        0.39      0.25 o 
   5  -2   8        3.32        1.28      0.38 o 
   6  -2   8        0.18        0.27      0.38 o 
   7  -2   8       10.42        9.50      1.35 o 
  -7  -1   8        0.84        0.58      0.59 o 
  -6  -1   8        4.78        4.72      1.23 o 
  -5  -1   8       69.27       71.96      1.57 o 
  -4  -1   8       15.47       15.60      0.60 o 
  -3  -1   8      157.09      142.38      2.45 o 
  -2  -1   8      118.01      113.18      1.57 o 
  -1  -1   8        5.71        4.71      0.19 o 
   0  -1   8        4.10        5.12      0.18 o 
   1  -1   8      190.87      185.85      2.60 o 
   2  -1   8      183.29      179.42      2.18 o 
   3  -1   8       19.11       19.19      0.47 o 
   4  -1   8        5.77        7.85      0.47 o 
   5  -1   8        4.08        3.27      0.35 o 
   6  -1   8       19.67       17.87      1.06 o 
   7  -1   8        0.81        1.00      0.42 o 
   8  -1   8       21.22       19.20      1.87 o 
  -7   0   8       20.93       24.73      1.26 o 
  -6   0   8        3.85        5.60      0.64 o 
  -5   0   8       10.80        9.16      0.56 o 
  -4   0   8       22.99       24.94      0.76 o 
  -3   0   8      100.16       88.66      2.21 o 
  -2   0   8      108.79      103.16      1.45 o 
  -1   0   8        2.48        3.59      0.25 o 
   0   0   8       14.16       14.15      1.35 o 
   1   0   8       28.34       26.52      0.75 o 
   2   0   8       13.23       12.01      0.40 o 
   3   0   8      142.27      142.94      2.71 o 
   4   0   8       22.13       22.75      0.72 o 
   5   0   8       84.25       84.93      1.57 o 
   6   0   8        0.01       -0.01      0.26 o 
   7   0   8        5.20        5.09      0.65 o 
   8   0   8        0.55        0.23      0.72 o 
   9   0   8        3.00        1.38      0.95 o 
  -6   1   8        8.35       10.08      1.03 o 
  -5   1   8       21.95       24.77      0.86 o 
  -4   1   8        3.31        2.33      0.33 o 
  -3   1   8       43.79       44.46      1.00 o 
  -2   1   8        9.59        7.02      0.29 o 
  -1   1   8       40.81       38.63      0.58 o 
   0   1   8       10.25        8.44      0.72 o 
   1   1   8      112.58      113.54      5.05 o 
   2   1   8       66.16       58.32      0.80 o 
   3   1   8       36.92       33.80      0.77 o 
   4   1   8      112.96      109.58      1.49 o 
   5   1   8        0.02        0.22      0.20 o 
   6   1   8       15.43       15.73      0.63 o 
   7   1   8        3.24        2.48      0.44 o 
   8   1   8       17.19       19.76      3.07 o 
   9   1   8        1.69        1.15      0.89 o 
  -6   2   8        0.01        0.02      0.50 o 
  -5   2   8        8.11        9.02      0.73 o 
  -4   2   8       92.11       94.10      1.92 o 
  -3   2   8      104.24       99.43      1.89 o 
  -2   2   8      209.25      211.85      4.14 o 
  -1   2   8      100.06      100.71      1.33 o 
   0   2   8       45.41       42.81      0.95 o 
   1   2   8       96.74       97.31      2.25 o 
   2   2   8       13.12       15.99      0.34 o 
   3   2   8      164.56      159.76      2.14 o 
   4   2   8       18.46       19.95      0.70 o 
   5   2   8      174.29      171.16      2.39 o 
   6   2   8       49.04       48.51      0.97 o 
   7   2   8       19.72       22.45      0.94 o 
   8   2   8        0.08        0.72      0.53 o 
   9   2   8       35.25       32.63      2.18 o 
  -6   3   8       12.97       13.81      1.04 o 
  -5   3   8        7.17        7.78      1.59 o 
  -4   3   8        9.91        8.96      0.57 o 
  -3   3   8       48.19       49.83      1.36 o 
  -2   3   8       13.47        9.92      0.65 o 
  -1   3   8       51.60       53.98      0.86 o 
   0   3   8        5.28        6.05      0.41 o 
   1   3   8      486.25      497.56      5.90 o 
   2   3   8      530.18      521.23      5.61 o 
   3   3   8      134.21      133.97      1.84 o 
   4   3   8      310.19      302.37      3.56 o 
   5   3   8        1.72        1.06      0.24 o 
   6   3   8       61.57       63.31      1.15 o 
   7   3   8       16.97       17.58      0.82 o 
   8   3   8       40.10       42.86      4.72 o 
   9   3   8        0.66        0.86      0.92 o 
  10   3   8       15.49       17.79      1.89 o 
  -5   4   8       23.78       27.33      1.29 o 
  -4   4   8       50.46       46.92      1.59 o 
  -3   4   8       11.84       10.63      1.04 o 
  -2   4   8      197.26      199.69      3.64 o 
  -1   4   8       69.56       68.39      1.35 o 
   0   4   8       49.57       46.41      0.78 o 
   1   4   8      185.63      188.62      2.36 o 
   2   4   8      384.32      397.24      4.62 o 
   3   4   8      277.71      254.56      2.86 o 
   4   4   8       30.34       32.91      0.70 o 
   5   4   8      119.80      114.40      1.72 o 
   6   4   8        0.36        0.07      0.23 o 
   7   4   8        3.28        3.14      0.39 o 
   8   4   8       19.02       17.73      1.51 o 
   9   4   8       49.45       53.61      2.84 o 
  10   4   8        0.02        0.86      0.95 o 
  -4   5   8       11.82       12.03      0.93 o 
  -3   5   8       98.00       97.66      2.59 o 
  -2   5   8        7.77        6.01      0.49 o 
  -1   5   8      170.89      169.41      3.64 o 
   0   5   8       87.49       86.53      1.60 o 
   1   5   8       64.56       69.50      1.05 o 
   2   5   8       79.91       74.85      1.53 o 
   3   5   8      173.75      180.34      2.55 o 
   4   5   8      446.83      426.43      5.44 o 
   5   5   8        0.25        0.19      0.21 o 
   6   5   8       14.94       13.94      0.53 o 
   7   5   8        8.90       11.64      0.61 o 
   8   5   8        9.06        8.91      0.70 o 
   9   5   8        0.33       -1.29      0.77 o 
  10   5   8       14.93       16.01      1.81 o 
  -4   6   8       24.38       23.66      1.29 o 
  -3   6   8        3.97        3.54      0.60 o 
  -2   6   8       63.11       63.28      3.62 o 
  -1   6   8        0.36        0.05      0.27 o 
   0   6   8       23.77       25.54      1.01 o 
   1   6   8      116.00      106.13      2.50 o 
   2   6   8      147.69      137.67      2.04 o 
   3   6   8      108.91      107.69      1.54 o 
   4   6   8       83.31       82.13      1.26 o 
   5   6   8      154.99      142.42      1.97 o 
   6   6   8        1.00        1.04      0.27 o 
   7   6   8        0.12       -0.46      0.31 o 
   8   6   8        7.87        7.38      0.66 o 
   9   6   8       11.79       12.17      1.55 o 
  10   6   8        1.20        0.86      0.86 o 
  -3   7   8       32.49       31.32      1.43 o 
  -2   7   8        2.28        2.56      0.56 o 
  -1   7   8       43.49       41.76      1.94 o 
   0   7   8        2.38        2.08      0.47 o 
   1   7   8       15.91       14.34      0.72 o 
   2   7   8        1.99        1.88      0.34 o 
   3   7   8       17.02       18.89      0.90 o 
   4   7   8       47.93       45.47      0.87 o 
   5   7   8        7.12        6.92      0.38 o 
   6   7   8        0.04        0.37      0.29 o 
   7   7   8        7.26        6.99      0.62 o 
   8   7   8        0.07        0.07      0.47 o 
   9   7   8        3.16        3.56      1.06 o 
  -2   8   8       26.07       24.88      1.92 o 
  -1   8   8        0.10       -0.47      0.44 o 
   0   8   8       21.33       20.35      1.09 o 
   1   8   8        0.75        0.04      0.40 o 
   2   8   8        8.99       10.77      1.15 o 
   3   8   8       11.59        8.53      0.53 o 
   4   8   8       18.93       22.43      0.79 o 
   5   8   8       69.42       63.17      1.42 o 
   6   8   8        2.36        3.06      0.71 o 
   7   8   8        8.09        9.25      0.66 o 
   8   8   8        9.06       11.11      1.41 o 
   9   8   8        3.36        2.12      0.98 o 
  -1   9   8       22.38       22.01      1.81 o 
   0   9   8        0.04       -0.20      0.69 o 
   1   9   8        8.45        9.55      0.91 o 
   2   9   8        0.01        0.44      0.48 o 
   3   9   8       17.32       19.34      1.08 o 
   4   9   8        6.19        5.40      0.68 o 
   5   9   8        8.49        9.00      0.71 o 
   6   9   8        7.39        9.82      0.94 o 
   7   9   8        0.04       -0.04      0.39 o 
   8   9   8        8.87       10.02      1.00 o 
   9   9   8        1.95        3.47      1.15 o 
   1  10   8        8.88        8.15      1.29 o 
   2  10   8        4.41        2.12      0.92 o 
   3  10   8        8.25        9.64      1.41 o 
   4  10   8       35.59       38.31      2.32 o 
   5  10   8       15.26       13.36      1.15 o 
   6  10   8        4.41        3.70      1.16 o 
   7  10   8       15.72       21.93      1.89 o 
   8  10   8        0.18        0.98      0.92 o 
   4  11   8        0.84        0.66      0.83 o 
   5  11   8        6.59        7.46      1.38 o 
  -3  -7   9        1.29        2.08      0.50 o 
  -2  -7   9        1.34        1.80      0.47 o 
  -1  -7   9        6.71        5.92      0.64 o 
   0  -7   9        6.20        6.54      0.80 o 
  -4  -6   9        0.56        0.81      0.39 o 
  -3  -6   9        2.79        3.45      0.50 o 
  -2  -6   9       49.94       47.12      1.36 o 
  -1  -6   9        0.01       -0.19      0.37 o 
   0  -6   9        4.86        5.65      0.59 o 
   1  -6   9        1.13        1.87      0.46 o 
   2  -6   9       16.40       13.39      0.81 o 
  -5  -5   9        0.97        0.23      0.38 o 
  -4  -5   9        4.60        5.40      0.44 o 
  -3  -5   9       16.19       16.98      0.66 o 
  -2  -5   9       14.12       13.52      0.61 o 
  -1  -5   9       97.58       96.88      1.79 o 
   0  -5   9       16.20       17.43      0.68 o 
   1  -5   9        3.95        3.34      0.39 o 
   2  -5   9       11.41       12.73      0.73 o 
   3  -5   9       44.45       44.87      1.68 o 
   4  -5   9       16.40       16.75      1.17 o 
  -6  -4   9       32.99       33.29      1.35 o 
  -5  -4   9        8.09        9.56      0.56 o 
  -4  -4   9        0.66        0.34      0.27 o 
  -3  -4   9       35.76       39.80      1.11 o 
  -2  -4   9       18.13       18.30      0.62 o 
  -1  -4   9        0.91        1.65      0.33 o 
   0  -4   9       41.53       44.81      0.99 o 
   1  -4   9       15.37       14.62      0.51 o 
   2  -4   9       30.80       25.54      0.88 o 
   3  -4   9       12.00        9.05      0.78 o 
   4  -4   9       30.58       30.05      2.02 o 
   5  -4   9        6.67        8.74      0.93 o 
  -6  -3   9        0.05       -0.35      0.44 o 
  -5  -3   9       26.97       28.57      0.92 o 
  -4  -3   9       10.88       12.78      0.58 o 
  -3  -3   9       19.26       18.77      0.59 o 
  -2  -3   9       40.68       42.34      0.86 o 
  -1  -3   9       84.27       82.19      1.31 o 
   0  -3   9       36.52       34.71      0.85 o 
   1  -3   9       12.23       12.53      0.52 o 
   2  -3   9        5.36        6.51      0.44 o 
   3  -3   9       11.24        9.39      0.76 o 
   4  -3   9        0.17       -0.19      0.35 o 
   5  -3   9       12.42       11.85      0.77 o 
   6  -3   9        3.22        4.37      0.60 o 
  -6  -2   9       22.03       21.14      1.07 o 
  -5  -2   9        0.24       -0.14      0.28 o 
  -4  -2   9        5.61        4.98      0.39 o 
  -3  -2   9        0.26        0.56      0.23 o 
  -2  -2   9       47.52       46.91      1.16 o 
  -1  -2   9        2.01        1.50      0.20 o 
   0  -2   9      101.17      102.25      1.63 o 
   1  -2   9       19.75       19.11      0.55 o 
   2  -2   9       34.55       28.45      0.75 o 
   3  -2   9       12.54       12.94      0.56 o 
   4  -2   9       26.69       26.37      0.81 o 
   5  -2   9        0.12       -0.02      0.29 o 
   6  -2   9        6.50        6.49      0.75 o 
   7  -2   9        0.36        1.78      0.86 o 
  -6  -1   9        0.13        0.62      0.56 o 
  -5  -1   9        8.87       11.24      0.61 o 
  -4  -1   9        1.43        1.37      0.29 o 
  -3  -1   9       28.12       27.08      0.71 o 
  -2  -1   9       42.17       40.73      0.78 o 
  -1  -1   9      314.06      295.22      3.74 o 
   0  -1   9       24.91       22.24      0.40 o 
   1  -1   9      190.40      189.66      2.66 o 
   2  -1   9        8.56        8.44      0.37 o 
   3  -1   9       24.35       20.34      0.59 o 
   4  -1   9       31.64       31.96      0.83 o 
   5  -1   9        1.87        1.16      0.29 o 
   6  -1   9        1.94        3.71      0.49 o 
   7  -1   9        0.49        0.07      0.49 o 
   8  -1   9        0.78        2.53      1.00 o 
  -6   0   9        5.52        6.00      0.68 o 
  -5   0   9        2.75        1.73      0.36 o 
  -4   0   9       11.75        8.63      0.48 o 
  -3   0   9        6.09        5.23      0.33 o 
  -2   0   9        2.68        3.78      0.29 o 
  -1   0   9      196.19      183.45      6.72 o 
   0   0   9      323.96      308.58     10.45 o 
   2   0   9       32.70       33.35      0.73 o 
   3   0   9        0.00        0.00      0.17 o 
   4   0   9       75.86       74.78      1.38 o 
   5   0   9        0.02        0.16      0.25 o 
   6   0   9        1.21        1.50      0.39 o 
   7   0   9       12.36       11.63      1.16 o 
   8   0   9        3.44        3.21      0.92 o 
  -6   1   9       15.75       16.46      1.01 o 
  -5   1   9       14.10       15.08      0.72 o 
  -4   1   9        0.59       -0.05      0.28 o 
  -3   1   9        1.64        0.72      0.23 o 
  -2   1   9        0.98        1.26      0.19 o 
  -1   1   9      103.68      108.26      1.46 o 
   0   1   9      126.89      121.77      4.82 o 
   1   1   9      447.18      432.51     14.26 o 
   2   1   9        1.78        1.47      0.13 o 
   3   1   9        1.22        1.75      0.18 o 
   4   1   9        5.87        5.30      0.34 o 
   5   1   9      104.87       99.60      1.77 o 
   6   1   9        5.76        6.62      0.46 o 
   7   1   9        4.23        3.33      0.57 o 
   8   1   9       17.46       20.36      1.20 o 
   9   1   9        0.56        0.66      0.89 o 
  -5   2   9       12.69       15.99      1.02 o 
  -4   2   9       21.07       25.66      0.85 o 
  -3   2   9        0.25        0.27      0.23 o 
  -2   2   9        2.80        3.01      0.28 o 
  -1   2   9      132.61      126.74      1.96 o 
   0   2   9      480.34      479.22      5.96 o 
   1   2   9      418.94      413.39      6.94 o 
   2   2   9      460.67      457.33      5.87 o 
   3   2   9       10.26       11.96      0.36 o 
   4   2   9        0.02        0.40      0.21 o 
   5   2   9        1.27        1.27      0.28 o 
   6   2   9        9.07        8.28      0.50 o 
   7   2   9       31.00       32.22      2.17 o 
   8   2   9        0.45        0.18      0.52 o 
   9   2   9        9.91       12.25      1.52 o 
  -5   3   9        9.95       10.87      1.72 o 
  -4   3   9        0.94        1.38      0.36 o 
  -3   3   9        4.49        3.45      0.38 o 
  -2   3   9        1.84        1.49      0.26 o 
  -1   3   9       14.21       16.81      0.56 o 
   0   3   9      144.58      133.45      2.07 o 
   1   3   9       20.81       19.76      0.43 o 
   2   3   9       47.19       43.69      0.70 o 
   3   3   9       46.04       50.59      1.29 o 
   4   3   9       24.62       26.09      1.01 o 
   5   3   9      116.37      113.38      1.93 o 
   6   3   9        8.60        9.26      0.63 o 
   7   3   9        7.75        8.43      0.65 o 
   8   3   9       23.58       27.53      1.29 o 
   9   3   9        7.14        6.08      1.23 o 
  -4   4   9       28.25       30.66      1.29 o 
  -3   4   9        0.23        0.41      0.34 o 
  -2   4   9        5.00        4.75      0.46 o 
  -1   4   9        8.07        6.41      0.41 o 
   0   4   9      409.65      402.95      5.83 o 
   1   4   9       15.31       17.43      0.49 o 
   2   4   9       80.14       75.73      1.32 o 
   3   4   9       69.07       65.70      1.11 o 
   4   4   9       88.60       90.46      1.57 o 
   5   4   9        1.08        0.42      0.27 o 
   6   4   9       36.97       35.62      0.93 o 
   7   4   9       32.36       32.29      1.12 o 
   8   4   9        0.86        0.59      0.51 o 
   9   4   9       22.31       26.09      1.89 o 
  -4   5   9       22.71       27.41      1.29 o 
  -3   5   9        5.46        6.32      0.68 o 
  -2   5   9        0.84        0.96      0.31 o 
  -1   5   9       60.94       63.29      1.50 o 
   0   5   9       36.02       35.51      0.94 o 
   1   5   9      390.98      393.04      6.67 o 
   2   5   9        4.70        3.30      0.30 o 
   3   5   9        0.51        0.56      0.22 o 
   4   5   9       11.12        9.22      0.43 o 
   5   5   9       64.35       69.42      1.36 o 
   6   5   9       56.78       58.77      1.27 o 
   7   5   9       12.95       12.86      0.75 o 
   8   5   9       11.88       13.29      1.35 o 
   9   5   9        5.42        5.48      1.18 o 
  -3   6   9       12.64       16.86      1.43 o 
  -2   6   9        6.04        5.13      0.62 o 
  -1   6   9        8.00        6.23      0.51 o 
   0   6   9      102.43       98.69      1.97 o 
   1   6   9       43.50       44.99      1.31 o 
   2   6   9      182.34      174.06      2.81 o 
   3   6   9       55.60       48.30      0.98 o 
   4   6   9       58.02       54.49      1.07 o 
   5   6   9        6.75        5.51      0.39 o 
   6   6   9       53.18       53.04      1.21 o 
   7   6   9       37.65       39.81      1.27 o 
   8   6   9        3.27        5.47      1.15 o 
   9   6   9       10.52       10.93      1.46 o 
  -2   7   9        3.45        3.36      0.60 o 
  -1   7   9       27.34       27.19      1.94 o 
   0   7   9       18.51       18.36      0.97 o 
   1   7   9       85.28       77.13      1.74 o 
   2   7   9       33.69       39.62      1.04 o 
   3   7   9      122.84      116.67      1.89 o 
   4   7   9       22.53       18.08      0.61 o 
   5   7   9        2.04        2.48      0.33 o 
   6   7   9        0.24       -0.15      0.29 o 
   7   7   9       17.57       17.87      0.92 o 
   8   7   9        0.09       -0.53      0.44 o 
   9   7   9        0.47        0.06      0.77 o 
  -1   8   9        0.24        0.11      0.65 o 
   0   8   9       20.53       21.04      1.15 o 
   1   8   9       13.55       13.22      0.92 o 
   2   8   9       61.52       57.24      1.82 o 
   3   8   9        9.20        9.72      0.70 o 
   4   8   9        8.28        8.69      0.57 o 
   5   8   9        8.62        8.89      0.58 o 
   6   8   9       11.69       13.75      0.72 o 
   7   8   9        3.14        3.45      0.53 o 
   8   8   9        7.50       12.28      1.49 o 
   9   8   9        4.58        4.56      1.12 o 
   0   9   9       10.20        9.80      0.94 o 
   1   9   9       11.58       13.51      1.02 o 
   2   9   9       16.23       17.76      1.11 o 
   3   9   9       52.42       56.96      2.65 o 
   4   9   9        1.25        1.23      0.46 o 
   5   9   9        0.68        0.71      0.49 o 
   6   9   9        5.33        5.01      0.61 o 
   7   9   9       15.52       17.39      0.97 o 
   8   9   9        0.02       -0.63      0.53 o 
   2  10   9       40.31       39.09      2.38 o 
   3  10   9        0.38        0.37      0.77 o 
   4  10   9       12.43       14.15      1.58 o 
   5  10   9       12.77       13.76      1.20 o 
   6  10   9       14.88       18.75      1.29 o 
   7  10   9        7.61        7.20      1.26 o 
  -2  -6  10       21.34       23.22      0.97 o 
  -1  -6  10        1.87        2.74      0.49 o 
   0  -6  10        0.08       -0.23      0.39 o 
   1  -6  10        0.00        0.04      0.47 o 
  -4  -5  10        0.01       -0.13      0.35 o 
  -3  -5  10        2.68        2.42      0.36 o 
  -2  -5  10        0.05        0.29      0.28 o 
  -1  -5  10        5.60        4.73      0.42 o 
   0  -5  10       32.80       34.73      0.95 o 
   1  -5  10       21.86       24.93      1.14 o 
   2  -5  10        0.10        0.33      0.39 o 
   3  -5  10        4.96        6.51      0.63 o 
  -5  -4  10        8.85        8.84      1.06 o 
  -4  -4  10        2.03        2.04      0.36 o 
  -3  -4  10        0.22       -0.15      0.31 o 
  -2  -4  10       15.28       14.93      0.98 o 
  -1  -4  10       11.35       12.59      0.56 o 
   0  -4  10        6.05        5.28      0.43 o 
   1  -4  10       15.56       16.86      0.61 o 
   2  -4  10       45.12       48.15      1.26 o 
   3  -4  10        5.32        5.73      0.69 o 
   4  -4  10        2.57        4.69      1.32 o 
  -5  -3  10        0.00       -0.27      0.31 o 
  -4  -3  10        5.41        5.51      0.44 o 
  -3  -3  10       32.98       31.77      0.86 o 
  -2  -3  10        0.20        0.22      0.21 o 
  -1  -3  10        8.83        7.99      0.39 o 
   0  -3  10       43.48       41.98      1.16 o 
   1  -3  10        2.24        2.32      0.69 o 
   2  -3  10        1.05        1.61      0.33 o 
   3  -3  10       33.91       36.38      1.05 o 
   4  -3  10        6.33        5.94      1.00 o 
   5  -3  10        0.79        0.90      0.55 o 
  -5  -2  10       29.95       31.57      0.97 o 
  -4  -2  10        0.19        0.09      0.28 o 
  -3  -2  10       15.40       14.50      0.55 o 
  -2  -2  10       19.60       19.52      0.53 o 
  -1  -2  10       10.27        9.02      0.43 o 
   0  -2  10        0.58        0.69      0.16 o 
   1  -2  10        0.55        0.50      0.21 o 
   2  -2  10       35.06       34.65      0.87 o 
   3  -2  10        8.91       10.24      0.64 o 
   4  -2  10       25.51       31.15      0.88 o 
   5  -2  10        0.63        0.43      0.35 o 
   6  -2  10        0.28       -0.13      0.36 o 
  -5  -1  10        1.82        1.63      0.36 o 
  -4  -1  10       24.74       28.25      1.06 o 
  -3  -1  10        0.05       -0.13      0.20 o 
  -2  -1  10        2.25        2.67      0.22 o 
  -1  -1  10        0.01        0.01      0.16 o 
   0  -1  10       12.47       10.97      0.75 o 
   1  -1  10       47.21       42.58      0.83 o 
   2  -1  10        0.26        0.10      0.19 o 
   3  -1  10       81.61       83.83      1.43 o 
   4  -1  10       25.60       27.12      0.77 o 
   5  -1  10       17.29       18.91      0.77 o 
   6  -1  10        0.46       -0.18      0.66 o 
   7  -1  10        0.05       -0.24      0.47 o 
  -5   0  10       22.59       26.32      1.26 o 
  -4   0  10        4.81        4.74      0.41 o 
  -3   0  10       18.53       19.11      0.97 o 
  -2   0  10        1.32        0.46      0.17 o 
  -1   0  10        0.10        0.16      0.19 o 
   0   0  10       32.04       30.16      1.92 o 
   1   0  10       94.04       90.35      3.90 o 
   2   0  10       98.05       90.51      1.57 o 
   3   0  10        3.01        2.84      0.27 o 
   4   0  10      109.70      112.17      1.90 o 
   5   0  10        0.63        1.06      0.29 o 
   6   0  10        1.52        0.75      0.57 o 
   7   0  10        0.02        0.14      0.44 o 
  -5   1  10        1.87        2.29      0.51 o 
  -4   1  10       36.10       36.36      1.00 o 
  -3   1  10        0.18       -0.10      0.23 o 
  -2   1  10       41.92       38.37      0.79 o 
  -1   1  10       13.86       13.40      0.42 o 
   0   1  10       37.70       39.03      2.32 o 
   1   1  10        0.06       -0.26      0.57 o 
   2   1  10       53.05       49.80      0.79 o 
   3   1  10      295.49      290.00      4.18 o 
   4   1  10        5.76        6.38      0.39 o 
   5   1  10      144.87      146.19      2.42 o 
   6   1  10        0.10       -0.20      0.27 o 
   7   1  10        3.61        3.12      0.58 o 
   8   1  10        0.00        0.19      0.52 o 
  -5   2  10       24.82       26.65      1.66 o 
  -4   2  10        3.10        3.53      0.53 o 
  -3   2  10       81.18       90.53      1.78 o 
  -2   2  10        0.00        0.20      0.21 o 
  -1   2  10       10.01        9.28      0.48 o 
   0   2  10       74.58       72.04      1.36 o 
   1   2  10       48.43       44.14      2.53 o 
   2   2  10       53.64       49.84      0.76 o 
   3   2  10      336.50      327.50      4.67 o 
   4   2  10      423.29      426.38      6.24 o 
   5   2  10       12.08       11.61      0.55 o 
   6   2  10       37.75       40.17      1.03 o 
   7   2  10        6.11        7.82      0.74 o 
   8   2  10        8.23        8.01      0.83 o 
  -4   3  10       49.38       49.55      2.84 o 
  -3   3  10        4.43        3.14      0.40 o 
  -2   3  10       61.26       63.05      1.34 o 
  -1   3  10        1.49        1.80      0.24 o 
   0   3  10       26.14       23.42      0.72 o 
   1   3  10       70.35       66.51      1.13 o 
   2   3  10       59.97       59.70      1.16 o 
   3   3  10       13.03       10.28      0.43 o 
   4   3  10      126.16      124.56      2.04 o 
   5   3  10       46.48       46.00      1.04 o 
   6   3  10        5.07        4.72      0.43 o 
   7   3  10        0.81        1.16      0.47 o 
   8   3  10        0.02       -0.29      0.47 o 
   9   3  10       14.52       15.78      1.66 o 
  -4   4  10       14.95       16.48      1.92 o 
  -3   4  10       72.38       78.10      2.46 o 
  -2   4  10       18.64       21.28      0.75 o 
  -1   4  10       32.16       32.61      0.87 o 
   0   4  10       29.40       30.15      0.73 o 
   1   4  10       12.58       10.21      0.41 o 
   2   4  10       22.87       23.36      0.59 o 
   3   4  10       14.57       16.01      0.49 o 
   4   4  10      152.14      147.45      2.36 o 
   5   4  10        0.65       -0.10      0.25 o 
   6   4  10        4.87        4.38      0.41 o 
   7   4  10        5.60        4.93      0.70 o 
   8   4  10        4.80        5.51      0.73 o 
   9   4  10        0.20       -1.00      0.69 o 
  -3   5  10        0.66        0.48      0.46 o 
  -2   5  10       91.87       93.70      1.99 o 
  -1   5  10       14.73       16.26      0.71 o 
   0   5  10       22.26       20.92      0.58 o 
   1   5  10        1.19        1.39      0.25 o 
   2   5  10        5.73        6.20      0.38 o 
   3   5  10      112.60      110.20      1.93 o 
   4   5  10        9.52        9.24      0.44 o 
   5   5  10       40.53       38.20      1.08 o 
   6   5  10        4.04        3.92      0.40 o 
   7   5  10        0.00        0.08      0.42 o 
   8   5  10        1.21        1.16      0.54 o 
   9   5  10       10.53       10.07      1.41 o 
  -2   6  10        0.05        0.22      0.42 o 
  -1   6  10       93.81      100.24      2.10 o 
   0   6  10        1.81        2.04      0.30 o 
   1   6  10        6.20        7.13      0.45 o 
   2   6  10        6.13        5.42      0.40 o 
   3   6  10       14.93       17.09      0.58 o 
   4   6  10      148.86      142.56      2.60 o 
   5   6  10        0.90        0.46      0.30 o 
   6   6  10        0.29        0.04      0.34 o 
   7   6  10       11.40       12.53      0.92 o 
   8   6  10        3.59        1.98      0.58 o 
   9   6  10        0.50        0.57      0.77 o 
  -1   7  10        2.71        3.91      0.60 o 
   0   7  10       74.13       73.29      2.12 o 
   1   7  10        0.78        1.26      0.60 o 
   2   7  10        0.45        0.76      0.29 o 
   3   7  10        6.45        4.41      0.42 o 
   4   7  10       32.46       37.49      0.98 o 
   5   7  10      105.21       96.85      2.78 o 
   6   7  10        4.18        4.35      0.60 o 
   7   7  10        9.70        9.39      1.48 o 
   8   7  10        1.22       -0.23      0.49 o 
   0   8  10        7.00        6.27      0.73 o 
   1   8  10       26.66       28.26      1.29 o 
   2   8  10        0.00        0.46      0.60 o 
   3   8  10        4.18        5.20      0.58 o 
   4   8  10       10.24        7.37      0.63 o 
   5   8  10       19.06       18.33      0.81 o 
   6   8  10       39.51       42.22      1.21 o 
   7   8  10        1.24        0.51      0.43 o 
   8   8  10        0.52        1.05      0.62 o 
   1   9  10        2.39        2.74      0.67 o 
   2   9  10        2.03        1.72      0.56 o 
   3   9  10        5.44        6.37      0.76 o 
   4   9  10       19.19       18.42      0.99 o 
   5   9  10       15.59       15.31      0.93 o 
   6   9  10        7.57        6.79      0.69 o 
   7   9  10       28.15       30.92      1.60 o 
   4  10  10        1.69        1.26      0.89 o 
   5  10  10        5.78        6.43      1.26 o 
  -1  -5  11        2.90        3.23      0.80 o 
   0  -5  11       19.34       20.46      0.84 o 
   1  -5  11        2.77        3.91      0.89 o 
  -3  -4  11        2.35        2.59      0.43 o 
  -2  -4  11        5.59        5.85      0.46 o 
  -1  -4  11        9.77       10.39      0.54 o 
   0  -4  11        0.85        0.68      0.30 o 
   1  -4  11        1.96        1.95      0.37 o 
   2  -4  11       13.43       13.17      0.60 o 
   3  -4  11       20.62       20.03      1.11 o 
  -4  -3  11        0.23        0.14      0.30 o 
  -3  -3  11        0.78        1.29      0.35 o 
  -2  -3  11        8.18        7.93      0.73 o 
  -1  -3  11        1.39        0.68      0.25 o 
   0  -3  11       30.44       28.39      0.72 o 
   1  -3  11        5.29        4.86      0.34 o 
   2  -3  11        0.49        0.42      0.29 o 
   3  -3  11        2.63        3.37      0.43 o 
   4  -3  11       21.20       18.48      1.04 o 
  -4  -2  11        7.52        8.96      0.59 o 
  -3  -2  11        4.59        4.10      0.42 o 
  -2  -2  11        1.25        1.22      0.28 o 
  -1  -2  11       41.86       39.22      1.24 o 
   0  -2  11        0.02       -0.12      0.17 o 
   1  -2  11       69.29       63.61      1.26 o 
   2  -2  11        5.30        6.39      0.40 o 
   3  -2  11        0.03        1.22      0.75 o 
   4  -2  11        3.06        4.20      0.51 o 
   5  -2  11        0.00       -0.35      0.42 o 
  -4  -1  11        8.88        7.65      0.48 o 
  -3  -1  11        0.53        0.50      0.27 o 
  -2  -1  11       22.28       25.77      1.32 o 
  -1  -1  11       12.31       10.46      0.42 o 
   0  -1  11       30.52       31.05      1.08 o 
   1  -1  11       14.89       12.38      0.89 o 
   2  -1  11        6.32        7.00      0.36 o 
   3  -1  11        6.75        6.17      0.40 o 
   4  -1  11       11.87        9.09      0.46 o 
   5  -1  11        0.13       -0.32      0.27 o 
   6  -1  11        0.67        1.25      0.53 o 
  -4   0  11        0.41        0.42      0.29 o 
  -3   0  11        1.55        1.36      0.26 o 
  -2   0  11        1.25        1.76      0.26 o 
  -1   0  11       56.99       55.25      1.37 o 
   0   0  11       15.56       12.74      1.46 o 
   1   0  11       43.63       45.58      2.55 o 
   2   0  11        3.34        3.71      0.23 o 
   3   0  11        2.09        1.76      0.22 o 
   4   0  11        2.25        1.88      0.35 o 
   5   0  11        2.10        1.11      0.35 o 
   6   0  11       11.55       13.30      0.91 o 
   7   0  11        0.02       -0.09      0.46 o 
  -4   1  11       23.21       23.98      0.81 o 
  -3   1  11        1.39        1.29      0.27 o 
  -2   1  11        1.03        1.23      0.20 o 
  -1   1  11        3.74        2.45      0.23 o 
   0   1  11       99.33       98.21      4.39 o 
   1   1  11        9.65        6.77      1.18 o 
   2   1  11       77.60       75.04      1.44 o 
   3   1  11        6.14        6.91      0.36 o 
   4   1  11       15.36       14.33      0.55 o 
   5   1  11       12.92       14.56      0.68 o 
   6   1  11        0.31        0.62      0.43 o 
   7   1  11       26.28       27.02      2.70 o 
  -4   2  11        0.28        0.10      0.36 o 
  -3   2  11        1.09        1.82      0.31 o 
  -2   2  11        0.35        0.47      0.22 o 
  -1   2  11       99.90      106.02      2.85 o 
   0   2  11       41.46       34.76      0.91 o 
   1   2  11       89.37       89.37      4.08 o 
   2   2  11        4.80        4.20      0.27 o 
   3   2  11        2.66        3.02      0.32 o 
   4   2  11        8.36        9.91      0.48 o 
   5   2  11      135.36      129.50      2.20 o 
   6   2  11       63.32       69.28      1.61 o 
   7   2  11       11.28        9.51      0.83 o 
   8   2  11       29.22       35.00      1.61 o 
  -3   3  11       10.51       10.92      0.58 o 
  -2   3  11        5.47        4.63      0.38 o 
  -1   3  11        9.97       10.92      0.90 o 
   0   3  11      119.20      120.80      1.99 o 
   1   3  11       28.27       25.46      0.56 o 
   2   3  11      130.00      126.14      1.97 o 
   3   3  11       81.21       78.65      1.57 o 
   4   3  11        2.87        3.15      0.31 o 
   5   3  11       22.83       18.77      0.79 o 
   6   3  11       76.62       75.97      1.69 o 
   7   3  11       14.15       17.77      2.90 o 
   8   3  11        0.80        0.41      0.56 o 
  -3   4  11       17.12       19.04      1.37 o 
  -2   4  11        5.47        6.16      0.46 o 
  -1   4  11       47.37       51.73      2.07 o 
   0   4  11        0.14        0.08      0.23 o 
   1   4  11       94.81       95.82      1.81 o 
   2   4  11        0.17        0.20      0.20 o 
   3   4  11       48.53       46.52      0.90 o 
   4   4  11       39.83       37.86      0.83 o 
   5   4  11        1.48        1.42      0.32 o 
   6   4  11        5.56        5.21      0.52 o 
   7   4  11       17.79       17.65      1.05 o 
   8   4  11        8.03        9.21      1.64 o 
  -2   5  11        1.75        1.09      0.36 o 
  -1   5  11        4.09        4.01      0.41 o 
   0   5  11      107.44      108.63      1.88 o 
   1   5  11        0.00        0.04      0.23 o 
   2   5  11       92.68       89.15      2.41 o 
   3   5  11        0.50       -0.08      0.23 o 
   4   5  11        5.15        3.97      0.35 o 
   5   5  11        0.49        0.27      0.28 o 
   6   5  11       10.64       10.91      0.64 o 
   7   5  11        2.87        2.88      0.57 o 
   8   5  11        0.39       -0.07      0.73 o 
  -1   6  11       37.94       42.79      1.47 o 
   0   6  11        2.81        3.61      0.42 o 
   1   6  11      130.36      136.19      5.22 o 
   2   6  11        0.06       -0.32      0.26 o 
   3   6  11       44.78       45.12      1.06 o 
   4   6  11        2.54        1.85      0.30 o 
   5   6  11        0.04        0.28      0.26 o 
   6   6  11        5.88        5.53      0.62 o 
   7   6  11        1.90        2.06      0.69 o 
   8   6  11        0.16        0.26      0.48 o 
   0   7  11       22.96       22.88      1.10 o 
   1   7  11       14.99       18.63      0.97 o 
   2   7  11      124.13      125.62      4.11 o 
   3   7  11        2.48        4.03      0.42 o 
   4   7  11       14.34       15.75      0.63 o 
   5   7  11        2.91        2.81      0.42 o 
   6   7  11       11.99       16.15      1.06 o 
   7   7  11        4.73        4.48      0.67 o 
   8   7  11        0.02        0.62      0.53 o 
   1   8  11       10.03        9.21      0.81 o 
   2   8  11       26.30       26.57      1.26 o 
   3   8  11       71.66       74.09      2.18 o 
   4   8  11        0.05        0.02      0.53 o 
   5   8  11        1.16        0.93      0.39 o 
   6   8  11        6.43        7.10      0.79 o 
   7   8  11       10.54       13.56      1.05 o 
   3   9  11       18.84       22.47      1.23 o 
   4   9  11       37.12       36.35      1.52 o 
   5   9  11        9.77        7.89      1.36 o 
   6   9  11        6.01        7.96      0.87 o 
  -2  -3  12        5.08        4.80      0.48 o 
  -1  -3  12        0.13        0.20      0.40 o 
   0  -3  12        3.90        4.08      0.52 o 
   1  -3  12        0.01       -0.38      0.29 o 
   2  -3  12        9.06        8.80      0.59 o 
   3  -3  12        5.88        7.07      0.55 o 
  -2  -2  12        1.39        0.84      0.31 o 
  -1  -2  12        8.35       10.02      0.61 o 
   0  -2  12        0.09        0.28      0.35 o 
   1  -2  12        0.78        0.80      0.22 o 
   2  -2  12        3.05        2.32      0.31 o 
   3  -2  12       45.68       48.25      1.20 o 
   4  -2  12        0.95        1.59      0.39 o 
  -3  -1  12       37.60       42.44      1.23 o 
  -2  -1  12        8.10        8.27      0.52 o 
  -1  -1  12        1.34        2.10      0.25 o 
   0  -1  12        1.53        0.93      0.21 o 
   1  -1  12        1.20        0.70      0.21 o 
   2  -1  12        5.42        5.56      0.41 o 
   3  -1  12       12.06       10.43      0.51 o 
   4  -1  12       53.46       57.21      1.35 o 
   5  -1  12        6.13        5.18      1.09 o 
  -3   0  12        0.05       -0.16      0.31 o 
  -2   0  12        2.62        2.48      0.30 o 
  -1   0  12       38.80       41.93      2.70 o 
   0   0  12        3.37        3.27      0.98 o 
   1   0  12        0.20        0.32      0.69 o 
   2   0  12        2.62        1.97      0.39 o 
   3   0  12       24.25       24.43      0.67 o 
   4   0  12        1.42        0.87      0.27 o 
   5   0  12       22.77       22.13      0.82 o 
   6   0  12        0.09        0.01      0.45 o 
  -3   1  12       46.37       49.86      1.39 o 
  -2   1  12        7.74        7.09      0.56 o 
  -1   1  12       19.20       19.95      0.85 o 
   0   1  12       38.06       40.44      2.61 o 
   1   1  12        1.90        2.98      0.95 o 
   2   1  12       10.98        9.15      0.37 o 
   3   1  12       19.36       17.43      0.52 o 
   4   1  12       62.13       63.43      1.34 o 
   5   1  12        3.44        2.49      0.38 o 
   6   1  12        2.03        2.58      0.59 o 
  -3   2  12        5.11        4.17      0.50 o 
  -2   2  12       29.08       29.91      1.56 o 
  -1   2  12        2.33        2.32      0.35 o 
   0   2  12       17.08       15.16      0.46 o 
   1   2  12        0.57        1.64      0.86 o 
   2   2  12        4.34        3.40      0.26 o 
   3   2  12       55.63       54.71      1.30 o 
   4   2  12        7.59        6.00      0.40 o 
   5   2  12        9.93       11.31      0.59 o 
   6   2  12        2.94        3.65      0.47 o 
   7   2  12       10.79        8.95      0.82 o 
  -2   3  12       17.15       20.83      0.86 o 
  -1   3  12        5.32        6.17      0.43 o 
   0   3  12       22.96       23.92      0.69 o 
   1   3  12        0.69        0.71      0.27 o 
   2   3  12        4.15        4.51      0.32 o 
   3   3  12       19.45       18.73      0.54 o 
   4   3  12      100.59      101.69      1.89 o 
   5   3  12        8.14        8.54      0.51 o 
   6   3  12        8.02        8.35      0.59 o 
   7   3  12       17.05       15.93      1.02 o 
  -2   4  12       41.00       43.28      1.14 o 
  -1   4  12       29.49       32.55      1.63 o 
   0   4  12       11.13        9.59      0.51 o 
   1   4  12        0.24        0.11      0.19 o 
   2   4  12        4.41        4.15      0.29 o 
   3   4  12       30.67       30.34      0.74 o 
   4   4  12       12.43       10.67      0.64 o 
   5   4  12       60.97       65.52      1.45 o 
   6   4  12       17.67       18.77      0.80 o 
   7   4  12        4.37        3.81      0.63 o 
  -1   5  12       59.61       65.50      1.85 o 
   0   5  12        4.66        5.37      0.42 o 
   1   5  12        6.82        6.92      0.44 o 
   2   5  12        8.57        9.52      0.45 o 
   3   5  12        0.89        0.83      0.26 o 
   4   5  12       46.94       46.68      1.18 o 
   5   5  12        3.33        2.02      0.35 o 
   6   5  12       30.64       31.30      1.01 o 
   7   5  12        4.02        3.37      0.72 o 
   0   6  12       22.68       22.10      0.82 o 
   1   6  12        6.13        7.90      0.52 o 
   2   6  12        1.79        1.48      0.34 o 
   3   6  12       28.66       30.30      0.97 o 
   4   6  12        0.12        0.10      0.27 o 
   5   6  12       35.95       38.56      1.10 o 
   6   6  12        0.10        0.28      0.44 o 
   7   6  12       12.01       11.94      0.92 o 
   1   7  12        0.49        0.63      0.73 o 
   2   7  12        0.55        0.81      0.34 o 
   3   7  12        3.41        5.84      0.51 o 
   4   7  12       33.77       35.61      1.09 o 
   5   7  12        2.67        3.22      0.67 o 
   6   7  12       33.11       37.88      1.46 o 
   7   7  12        0.15        0.00      0.69 o 
   3   8  12        0.84        1.36      0.79 o 
   4   8  12       14.15       14.60      1.81 o 
   5   8  12       34.17       35.39      1.44 o 
   1  -2  13        0.17        0.49      0.27 o 
  -1  -1  13       50.16       53.08      2.45 o 
   0  -1  13        1.48        0.92      0.24 o 
   1  -1  13        9.79       10.74      0.62 o 
   2  -1  13        1.43        2.27      0.31 o 
   3  -1  13        0.21        0.94      0.34 o 
  -1   0  13        8.93        9.75      0.56 o 
   0   0  13       14.49       17.33      1.92 o 
   1   0  13        1.69        2.38      1.03 o 
   2   0  13        6.31        6.40      0.46 o 
   3   0  13       10.96       12.51      0.62 o 
   4   0  13        0.17       -0.44      0.32 o 
  -1   1  13       53.24       51.25      1.17 o 
   0   1  13        5.19        3.59      1.21 o 
   1   1  13       50.83       58.23      3.30 o 
   2   1  13        9.52       10.01      0.52 o 
   3   1  13        9.59        9.61      0.53 o 
   4   1  13        7.46        7.93      0.56 o 
   5   1  13        4.94        3.91      0.43 o 
  -1   2  13       26.46       26.66      0.80 o 
   1   2  13        5.78        7.61      1.41 o 
   2   2  13       32.42       32.45      2.21 o 
   3   2  13        9.04        8.97      0.57 o 
   4   2  13        2.36        2.88      0.41 o 
   5   2  13        0.04       -0.14      0.28 o 
   6   2  13        6.36        5.95      0.52 o 
  -1   3  13        1.33        1.46      0.31 o 
   0   3  13        0.51        0.04      0.23 o 
   1   3  13       30.40       28.94      0.81 o 
   2   3  13        4.90        5.00      0.57 o 
   3   3  13        8.51        8.09      0.49 o 
   4   3  13       14.63       13.57      0.68 o 
   5   3  13        2.15        2.12      0.35 o 
   6   3  13        5.34        6.54      0.61 o 
   0   4  13       26.30       25.60      0.90 o 
   1   4  13        2.87        2.15      0.33 o 
   2   4  13       44.07       41.90      1.16 o 
   3   4  13        4.98        4.29      0.42 o 
   4   4  13       12.81       13.20      1.17 o 
   5   4  13        1.44        1.39      0.34 o 
   6   4  13        7.74        7.59      0.57 o 
   1   5  13       67.64       70.13      1.79 o 
   2   5  13        0.19        0.28      0.53 o 
   3   5  13       34.24       36.29      0.94 o 
   4   5  13        1.21        0.74      0.30 o 
   5   5  13        3.46        2.83      0.50 o 
   6   5  13        0.15       -0.25      0.42 o 
   2   6  13       38.15       39.22      1.06 o 
   3   6  13        7.45       10.04      0.57 o 
   4   6  13       15.16       15.38      0.70 o 
   5   6  13        0.06       -0.31      0.32 o 
   2   2  14        4.11        3.56      0.40 o 
   3   2  14        8.85        7.48      0.47 o 
   2   3  14        0.09       -0.06      0.22 o 
   3   3  14       10.50        9.20      0.54 o 
                                                 
